# Supplementary material for: 4-Bromo-2-meth­oxy-6-(1-phenyl-1H-benzimidazol-2-yl)phenol
Source: Acta Crystallogr Sect E Struct Rep Online. 2012 Feb 24;68(Pt 3):o852. doi: 10.1107/S1600536812007313 (PMC3297907; doi:10.1107/S1600536812007313)
Supplement: Supplementary file 1 [file e-68-0o852-sup1.cif]

##############################################################################
#                                                                            #
# This CIF contains the data in a paper accepted for publication in          #
# Acta Crystallographica Section E. It conforms to the requirements of       #
# Notes for Authors for Acta Crystallographica Section E, and has been       #
# peer reviewed under the auspices of the IUCr Commission on Journals.       #
#                                                                            #
# Full details of the Crystallographic Information File format               #
# are given in the paper "The Crystallographic Information File (CIF):       #
# a New Standard Archive File for Crystallography" by S. R. Hall, F. H.      #
# Allen and I. D. Brown [Acta Cryst. (1991), A47, 655-685].                  #
#                                                                            #
# The current version of the core CIF dictionary is obtainable from          #
# ftp://ftp.iucr.org/pub/cif_core.dic.                                       #
#                                                                            #
# Software is freely available for graphical display of the structure(s)     #
# in this CIF. For information consult the CIF software page                 #
# http://www.iucr.org/resources/cif/software.                                #
#                                                                            #
# This file may be used for bona fide research purposes within the           #
# scientific community so long as proper attribution is given to the journal # 
# article from which it was obtained.                                        #
#                                                                            #
##############################################################################
data_I
_audit_creation_method     SHELXL97
_chemical_name_systematic
;
4-Bromo-2-methoxy-6-(1-phenyl-1<i>H</i>-benzimidazol-2-yl)phenol
;
_chemical_name_common     ?
_chemical_formula_moiety     'C20 H15 Br N2 O2'
_chemical_formula_sum     'C20 H15 Br N2 O2'
_chemical_formula_iupac     'C20 H15 Br N2 O2'
_chemical_formula_weight     395.25
_chemical_melting_point     ?
_symmetry_cell_setting     triclinic
_symmetry_space_group_name_H-M     'P -1'
_symmetry_space_group_name_Hall     '-P 1'
loop_
    _symmetry_equiv_pos_as_xyz
    'x, y, z'
    '-x, -y, -z'
_cell_length_a     12.377(2)
_cell_length_b     13.201(2)
_cell_length_c     17.474(3)
_cell_angle_alpha     87.812(3)
_cell_angle_beta     89.045(3)
_cell_angle_gamma     64.652(2)
_cell_volume     2578.2(8)
_cell_formula_units_Z     6
_cell_measurement_reflns_used     ?
_cell_measurement_theta_min     ?
_cell_measurement_theta_max     ?
_cell_measurement_temperature     296(2)
_exptl_crystal_description     block
_exptl_crystal_colour     brown
_exptl_crystal_size_max     0.50
_exptl_crystal_size_mid     0.30
_exptl_crystal_size_min     0.20
_exptl_crystal_density_diffrn     1.527
_exptl_crystal_density_meas     ?
_exptl_crystal_density_method     'not measured'
_exptl_crystal_F_000     1200
_exptl_absorpt_coefficient_mu     2.407
_exptl_absorpt_correction_type     multi-scan
_exptl_absorpt_process_details     '(SADABS; Sheldrick, 2004)'
_exptl_absorpt_correction_T_min     0.3791
_exptl_absorpt_correction_T_max     0.6446
_exptl_special_details     ?
_diffrn_ambient_temperature     296(2)
_diffrn_radiation_type     MoK\a
_diffrn_radiation_wavelength     0.71073
_diffrn_radiation_source     'fine-focus sealed tube'
_diffrn_radiation_monochromator     graphite
_diffrn_measurement_device_type     'Bruker SMART 1K CCD'
_diffrn_measurement_method     'thin-slice \w'
_diffrn_detector_area_resol_mean     ?
_diffrn_reflns_number     12738
_diffrn_reflns_av_R_equivalents     0.0493
_diffrn_reflns_av_sigmaI/netI     0.1138
_diffrn_reflns_theta_min     1.82
_diffrn_reflns_theta_max     24.78
_diffrn_reflns_theta_full     24.78
_diffrn_measured_fraction_theta_max     0.981
_diffrn_measured_fraction_theta_full     0.981
_diffrn_reflns_limit_h_min     -13
_diffrn_reflns_limit_h_max     14
_diffrn_reflns_limit_k_min     -10
_diffrn_reflns_limit_k_max     15
_diffrn_reflns_limit_l_min     -20
_diffrn_reflns_limit_l_max     19
_diffrn_standards_number     ?
_diffrn_standards_interval_count     ?
_diffrn_standards_interval_time     ?
_diffrn_standards_decay_%     ?
_refine_special_details
;
Refinement of <i>F</i>^2^ against ALL reflections.
The weighted <i>R</i>-factor
<i>wR</i> and goodness of fit <i>S</i> are
based on <i>F</i>^2^, conventional
<i>R</i>-factors <i>R</i> are based
on <i>F</i>, with <i>F</i> set to zero for
negative <i>F</i>^2^. The threshold
expression of <i>F</i>^2^ >
\s(<i>F</i>^2^) is used only for calculating
 <i>R</i>-factors(gt) <i>etc</i>.
and is not relevant to the choice of reflections
for refinement.
<i>R</i>-factors based on <i>F</i>^2^ are statistically about
twice as large
as those based on <i>F</i>, and <i>R</i>-factors based on ALL data
will be
even larger.
;
_reflns_number_total     8707
_reflns_number_gt     4152
_reflns_threshold_expression     I>2\s(I)
_refine_ls_structure_factor_coef     Fsqd
_refine_ls_matrix_type     full
_refine_ls_R_factor_all     0.1413
_refine_ls_R_factor_gt     0.0593
_refine_ls_wR_factor_gt     0.1345
_refine_ls_wR_factor_ref     0.1779
_refine_ls_goodness_of_fit_ref     0.906
_refine_ls_restrained_S_all     0.906
_refine_ls_number_reflns     8707
_refine_ls_number_parameters     679
_refine_ls_number_restraints     0
_refine_ls_hydrogen_treatment     constr
_refine_ls_weighting_scheme     calc
_refine_ls_weighting_details
                 'calc w=1/[\s^2^(Fo^2^)+(0.0831P)^2^] where P=(Fo^2^+2Fc^2^)/3'
_atom_sites_solution_hydrogens     geom
_atom_sites_solution_primary     direct
_atom_sites_solution_secondary     difmap
_refine_ls_shift/su_max     0.001
_refine_ls_shift/su_mean     0.000
_refine_diff_density_max     0.794
_refine_diff_density_min     -0.455
_refine_ls_extinction_method     none
_refine_ls_extinction_coef     ?
loop_
    _atom_type_symbol
    _atom_type_description
    _atom_type_scat_dispersion_real
    _atom_type_scat_dispersion_imag
    _atom_type_scat_source
    'C' 'C' 0.0033 0.0016
                         'International Tables Vol C Tables 4.2.6.8 and 6.1.1.4'
    'H' 'H' 0.0000 0.0000
                         'International Tables Vol C Tables 4.2.6.8 and 6.1.1.4'
    'N' 'N' 0.0061 0.0033
                         'International Tables Vol C Tables 4.2.6.8 and 6.1.1.4'
    'O' 'O' 0.0106 0.0060
                         'International Tables Vol C Tables 4.2.6.8 and 6.1.1.4'
    'Br' 'Br' -0.2901 2.4595
                         'International Tables Vol C Tables 4.2.6.8 and 6.1.1.4'
_computing_data_collection     'SMART (Bruker, 2001)'
_computing_cell_refinement     'SAINT (Bruker, 2001)'
_computing_data_reduction     'SAINT (Bruker, 2001)'
_computing_structure_solution     'SHELXS97 (Sheldrick, 2008)'
_computing_structure_refinement     'SHELXL97 (Sheldrick, 2008)'
_computing_molecular_graphics     'SHELXTL (Sheldrick, 2008)'
_computing_publication_material
                                  'SHELXTL (Sheldrick, 2008) and local programs'
loop_
    _atom_site_type_symbol
    _atom_site_label
    _atom_site_fract_x
    _atom_site_fract_y
    _atom_site_fract_z
    _atom_site_U_iso_or_equiv
    _atom_site_adp_type
    _atom_site_calc_flag
    _atom_site_refinement_flags
    _atom_site_occupancy
    _atom_site_symmetry_multiplicity
    _atom_site_disorder_assembly
    _atom_site_disorder_group
    Br Br1 0.00077(7) 0.68515(7) 0.46124(5) 0.0743(3) Uani d . 1 1 . .
    N N1 0.3704(4) 0.7994(4) 0.5502(3) 0.0440(13) Uani d . 1 1 . .
    N N2 0.4927(4) 0.6447(4) 0.6175(3) 0.0476(13) Uani d . 1 1 . .
    O O2 0.4881(4) 0.4542(3) 0.6025(3) 0.0622(13) Uani d . 1 1 . .
    H H2B 0.5188 0.4973 0.6090 0.075 Uiso calc R 1 1 . .
    O O1 0.3765(4) 0.3364(4) 0.5695(3) 0.0715(14) Uani d . 1 1 . .
    C C5 0.2137(6) 0.6783(5) 0.5214(4) 0.0519(17) Uani d . 1 1 . .
    H H5A 0.1769 0.7555 0.5125 0.062 Uiso calc R 1 1 . .
    C C8 0.3980(5) 0.6896(5) 0.5723(4) 0.0454(16) Uani d . 1 1 . .
    C C6 0.3297(5) 0.6264(5) 0.5534(3) 0.0444(16) Uani d . 1 1 . .
    C C3 0.2053(6) 0.5009(6) 0.5188(4) 0.0582(19) Uani d . 1 1 . .
    H H3A 0.1635 0.4595 0.5066 0.070 Uiso calc R 1 1 . .
    C C4 0.1566(6) 0.6153(6) 0.5038(4) 0.0548(18) Uani d . 1 1 . .
    C C9 0.2947(6) 0.8670(6) 0.4882(4) 0.0522(17) Uani d . 1 1 . .
    C C11 0.2550(7) 0.8968(7) 0.3552(4) 0.0620(19) Uani d . 1 1 . .
    H H11A 0.2728 0.8739 0.3050 0.074 Uiso calc R 1 1 . .
    C C15 0.4578(6) 0.8244(5) 0.5833(4) 0.0495(17) Uani d . 1 1 . .
    C C7 0.3794(6) 0.5111(5) 0.5695(4) 0.0517(17) Uani d . 1 1 . .
    C C20 0.5338(6) 0.7285(5) 0.6244(4) 0.0512(17) Uani d . 1 1 . .
    C C19 0.6288(6) 0.7276(6) 0.6638(4) 0.0555(18) Uani d . 1 1 . .
    H H19A 0.6793 0.6639 0.6918 0.067 Uiso calc R 1 1 . .
    C C2 0.3174(6) 0.4486(5) 0.5524(4) 0.0523(17) Uani d . 1 1 . .
    C C18 0.6481(6) 0.8231(7) 0.6612(4) 0.066(2) Uani d . 1 1 . .
    H H18A 0.7118 0.8242 0.6881 0.079 Uiso calc R 1 1 . .
    C C10 0.3262(6) 0.8306(6) 0.4142(4) 0.0483(17) Uani d . 1 1 . .
    H H10A 0.3929 0.7642 0.4047 0.058 Uiso calc R 1 1 . .
    C C16 0.4755(6) 0.9209(6) 0.5796(4) 0.0550(18) Uani d . 1 1 . .
    H H16A 0.4243 0.9849 0.5521 0.066 Uiso calc R 1 1 . .
    C C14 0.1983(6) 0.9658(6) 0.5030(4) 0.0613(19) Uani d . 1 1 . .
    H H14A 0.1796 0.9890 0.5530 0.074 Uiso calc R 1 1 . .
    C C1 0.3150(6) 0.2693(6) 0.5557(4) 0.075(2) Uani d . 1 1 . .
    H H1A 0.3650 0.1926 0.5701 0.113 Uiso calc R 1 1 . .
    H H1B 0.2957 0.2746 0.5022 0.113 Uiso calc R 1 1 . .
    H H1C 0.2427 0.2953 0.5853 0.113 Uiso calc R 1 1 . .
    C C17 0.5733(7) 0.9178(6) 0.6188(4) 0.069(2) Uani d . 1 1 . .
    H H17A 0.5893 0.9805 0.6166 0.083 Uiso calc R 1 1 . .
    C C12 0.1596(7) 0.9946(7) 0.3693(5) 0.079(2) Uani d . 1 1 . .
    H H12A 0.1137 1.0382 0.3285 0.094 Uiso calc R 1 1 . .
    Br Br2 0.37428(7) 0.96530(7) 0.17131(5) 0.0786(3) Uani d . 1 1 . .
    Br Br3 0.41421(7) 1.27166(7) 0.12526(5) 0.0783(3) Uani d . 1 1 . .
    N N5 0.7530(5) 1.4201(4) 0.2285(3) 0.0502(14) Uani d . 1 1 . .
    N N3 -0.0210(4) 0.8637(4) 0.1151(3) 0.0498(14) Uani d . 1 1 . .
    N N4 -0.1573(5) 1.0297(4) 0.0687(3) 0.0536(14) Uani d . 1 1 . .
    N N6 0.8865(5) 1.2678(4) 0.2909(3) 0.0549(14) Uani d . 1 1 . .
    O O4 -0.1354(4) 1.2109(4) 0.0699(3) 0.0670(13) Uani d . 1 1 . .
    H H4A -0.1701 1.1704 0.0677 0.080 Uiso calc R 1 1 . .
    C C48 0.7859(6) 1.3098(5) 0.2509(4) 0.0477(16) Uani d . 1 1 . .
    O O5 0.7652(4) 0.9565(4) 0.2796(3) 0.0768(15) Uani d . 1 1 . .
    C C38 0.2104(6) 1.0387(6) 0.1445(4) 0.0572(18) Uani d . 1 1 . .
    O O6 0.8717(4) 1.0819(4) 0.3033(3) 0.0702(14) Uani d . 1 1 . .
    H H6B 0.8970 1.1287 0.3112 0.084 Uiso calc R 1 1 . .
    C C45 0.6128(6) 1.2844(5) 0.1953(4) 0.0501(17) Uani d . 1 1 . .
    H H45A 0.5776 1.3591 0.1783 0.060 Uiso calc R 1 1 . .
    O O3 -0.0138(4) 1.3228(4) 0.0921(3) 0.0810(16) Uani d . 1 1 . .
    C C60 0.9217(6) 1.3549(6) 0.2946(4) 0.0533(18) Uani d . 1 1 . .
    C C33 -0.0496(5) 0.9752(5) 0.0999(3) 0.0464(16) Uani d . 1 1 . .
    C C24 0.0730(6) 0.7788(5) 0.1593(4) 0.0489(17) Uani d . 1 1 . .
    C C55 0.8400(5) 1.4492(6) 0.2562(4) 0.0493(17) Uani d . 1 1 . .
    C C47 0.7683(6) 1.1307(5) 0.2632(4) 0.0523(17) Uani d . 1 1 . .
    C C46 0.7219(5) 1.2415(5) 0.2353(4) 0.0468(16) Uani d . 1 1 . .
    C C32 -0.2039(6) 0.9510(6) 0.0633(4) 0.0503(17) Uani d . 1 1 . .
    C C36 0.0439(7) 1.2106(6) 0.1089(4) 0.0598(19) Uani d . 1 1 . .
    C C39 0.1457(6) 0.9803(5) 0.1350(3) 0.0496(17) Uani d . 1 1 . .
    H H39A 0.1806 0.9030 0.1442 0.060 Uiso calc R 1 1 . .
    C C34 0.0259(6) 1.0347(5) 0.1114(3) 0.0482(16) Uani d . 1 1 . .
    C C27 -0.1203(6) 0.8483(6) 0.0919(4) 0.0503(17) Uani d . 1 1 . .
    C C44 0.5595(6) 1.2167(6) 0.1817(4) 0.0521(17) Uani d . 1 1 . .
    C C56 0.8518(6) 1.5487(6) 0.2518(4) 0.0595(19) Uani d . 1 1 . .
    H H56A 0.7946 1.6129 0.2277 0.071 Uiso calc R 1 1 . .
    C C43 0.6057(6) 1.1058(6) 0.2094(4) 0.0572(18) Uani d . 1 1 . .
    H H43A 0.5664 1.0613 0.1999 0.069 Uiso calc R 1 1 . .
    C C50 0.6786(6) 1.4793(6) 0.0996(4) 0.0554(18) Uani d . 1 1 . .
    H H50A 0.7460 1.4200 0.0810 0.067 Uiso calc R 1 1 . .
    C C37 0.1614(7) 1.1559(6) 0.1327(4) 0.067(2) Uani d . 1 1 . .
    H H37A 0.2068 1.1953 0.1408 0.080 Uiso calc R 1 1 . .
    C C35 -0.0223(6) 1.1496(6) 0.0960(4) 0.0516(17) Uani d . 1 1 . .
    C C28 -0.1407(6) 0.7526(6) 0.0947(4) 0.0603(19) Uani d . 1 1 . .
    H H28A -0.0829 0.6841 0.1131 0.072 Uiso calc R 1 1 . .
    C C41 0.7079(7) 0.8844(6) 0.2677(4) 0.078(2) Uani d . 1 1 . .
    H H41A 0.7553 0.8114 0.2903 0.117 Uiso calc R 1 1 . .
    H H41B 0.6998 0.8781 0.2138 0.117 Uiso calc R 1 1 . .
    H H41C 0.6302 0.9152 0.2911 0.117 Uiso calc R 1 1 . .
    C C49 0.6635(6) 1.4936(5) 0.1769(4) 0.0483(17) Uani d . 1 1 . .
    C C42 0.7079(7) 1.0642(6) 0.2500(4) 0.0564(18) Uani d . 1 1 . .
    C C51 0.5944(7) 1.5520(7) 0.0495(5) 0.073(2) Uani d . 1 1 . .
    H H51A 0.6036 1.5407 -0.0029 0.087 Uiso calc R 1 1 . .
    C C59 1.0220(6) 1.3553(6) 0.3294(4) 0.064(2) Uani d . 1 1 . .
    H H59A 1.0777 1.2920 0.3552 0.077 Uiso calc R 1 1 . .
    C C25 0.0775(7) 0.7905(6) 0.2378(4) 0.064(2) Uani d . 1 1 . .
    H H25A 0.0240 0.8546 0.2616 0.077 Uiso calc R 1 1 . .
    C C26 0.1649(8) 0.7031(9) 0.2790(5) 0.083(3) Uani d . 1 1 . .
    H H26A 0.1704 0.7079 0.3316 0.100 Uiso calc R 1 1 . .
    C C57 0.9523(7) 1.5480(7) 0.2846(4) 0.070(2) Uani d . 1 1 . .
    H H57A 0.9652 1.6124 0.2804 0.084 Uiso calc R 1 1 . .
    C C52 0.4975(8) 1.6407(8) 0.0764(6) 0.089(3) Uani d . 1 1 . .
    H H52A 0.4413 1.6905 0.0422 0.107 Uiso calc R 1 1 . .
    C C54 0.5670(7) 1.5831(6) 0.2056(5) 0.070(2) Uani d . 1 1 . .
    H H54A 0.5582 1.5944 0.2580 0.084 Uiso calc R 1 1 . .
    C C29 -0.2508(7) 0.7631(7) 0.0689(4) 0.075(2) Uani d . 1 1 . .
    H H29A -0.2679 0.7010 0.0697 0.090 Uiso calc R 1 1 . .
    C C23 0.1492(7) 0.6847(7) 0.1239(5) 0.072(2) Uani d . 1 1 . .
    H H23A 0.1437 0.6786 0.0714 0.086 Uiso calc R 1 1 . .
    C C40 0.0516(7) 1.3885(6) 0.1012(5) 0.089(3) Uani d . 1 1 . .
    H H40A 0.0017 1.4655 0.0873 0.134 Uiso calc R 1 1 . .
    H H40B 0.1209 1.3611 0.0688 0.134 Uiso calc R 1 1 . .
    H H40C 0.0761 1.3830 0.1536 0.134 Uiso calc R 1 1 . .
    C C31 -0.3133(6) 0.9621(7) 0.0389(4) 0.066(2) Uani d . 1 1 . .
    H H31A -0.3708 1.0311 0.0209 0.080 Uiso calc R 1 1 . .
    C C58 1.0348(7) 1.4544(7) 0.3235(4) 0.073(2) Uani d . 1 1 . .
    H H58A 1.1003 1.4582 0.3463 0.088 Uiso calc R 1 1 . .
    C C30 -0.3361(7) 0.8680(8) 0.0415(4) 0.078(2) Uani d . 1 1 . .
    H H30A -0.4098 0.8744 0.0248 0.093 Uiso calc R 1 1 . .
    C C22 0.2351(8) 0.5983(7) 0.1667(7) 0.099(3) Uani d . 1 1 . .
    H H22A 0.2868 0.5331 0.1433 0.119 Uiso calc R 1 1 . .
    C C21 0.2435(8) 0.6093(9) 0.2429(7) 0.095(3) Uani d . 1 1 . .
    H H21A 0.3034 0.5524 0.2712 0.114 Uiso calc R 1 1 . .
    C C53 0.4822(7) 1.6570(7) 0.1535(6) 0.092(3) Uani d . 1 1 . .
    H H53A 0.4152 1.7173 0.1715 0.111 Uiso calc R 1 1 . .
    C C13 0.1292(7) 1.0308(7) 0.4424(6) 0.083(3) Uani d . 1 1 . .
    H H13A 0.0631 1.0980 0.4513 0.100 Uiso calc R 1 1 . .
loop_
    _atom_site_aniso_label
    _atom_site_aniso_U_11
    _atom_site_aniso_U_22
    _atom_site_aniso_U_33
    _atom_site_aniso_U_12
    _atom_site_aniso_U_13
    _atom_site_aniso_U_23
    Br1 0.0632(5) 0.0791(6) 0.0886(6) -0.0375(4) -0.0162(4) -0.0036(5)
    N1 0.049(3) 0.037(3) 0.050(3) -0.022(3) -0.002(3) -0.002(3)
    N2 0.045(3) 0.051(3) 0.051(4) -0.025(3) -0.002(3) 0.001(3)
    O2 0.062(3) 0.042(3) 0.082(4) -0.022(2) -0.006(3) 0.008(3)
    O1 0.072(3) 0.044(3) 0.100(4) -0.026(3) 0.000(3) 0.001(3)
    C5 0.055(4) 0.046(4) 0.060(5) -0.027(3) 0.006(4) -0.006(3)
    C8 0.049(4) 0.039(4) 0.050(4) -0.021(3) 0.002(3) -0.006(3)
    C6 0.042(4) 0.050(4) 0.047(4) -0.025(3) 0.004(3) -0.005(3)
    C3 0.068(5) 0.061(5) 0.059(5) -0.041(4) 0.009(4) -0.013(4)
    C4 0.062(4) 0.053(5) 0.059(5) -0.034(4) 0.005(4) -0.010(4)
    C9 0.051(4) 0.049(4) 0.060(5) -0.024(4) -0.015(4) 0.008(4)
    C11 0.076(5) 0.076(6) 0.050(5) -0.047(5) -0.003(4) -0.001(4)
    C15 0.052(4) 0.053(4) 0.048(4) -0.027(4) 0.000(3) -0.008(4)
    C7 0.046(4) 0.046(4) 0.062(5) -0.018(3) 0.011(4) -0.008(4)
    C20 0.051(4) 0.045(4) 0.054(5) -0.016(3) 0.000(4) -0.007(4)
    C19 0.051(4) 0.063(5) 0.052(5) -0.024(4) -0.009(3) 0.000(4)
    C2 0.056(4) 0.046(4) 0.059(5) -0.026(4) 0.002(4) 0.004(4)
    C18 0.066(5) 0.074(5) 0.062(5) -0.033(4) -0.018(4) -0.001(4)
    C10 0.051(4) 0.056(4) 0.044(4) -0.029(3) 0.000(4) -0.003(4)
    C16 0.059(4) 0.057(4) 0.053(5) -0.027(4) 0.005(4) -0.006(4)
    C14 0.049(4) 0.056(5) 0.075(6) -0.018(4) 0.004(4) -0.008(4)
    C1 0.082(5) 0.057(5) 0.099(6) -0.043(4) 0.016(5) -0.006(4)
    C17 0.073(5) 0.071(5) 0.082(6) -0.048(5) 0.001(4) -0.017(5)
    C12 0.076(6) 0.066(6) 0.092(7) -0.029(5) -0.038(5) 0.020(5)
    Br2 0.0685(5) 0.0817(6) 0.1002(7) -0.0467(5) -0.0171(5) 0.0125(5)
    Br3 0.0888(6) 0.0847(6) 0.0824(6) -0.0581(5) -0.0341(5) 0.0248(5)
    N5 0.058(3) 0.045(3) 0.052(4) -0.025(3) -0.014(3) 0.000(3)
    N3 0.054(3) 0.046(4) 0.053(4) -0.025(3) -0.004(3) -0.002(3)
    N4 0.055(4) 0.055(4) 0.050(4) -0.023(3) -0.005(3) -0.002(3)
    N6 0.049(3) 0.056(4) 0.061(4) -0.023(3) -0.013(3) 0.006(3)
    O4 0.058(3) 0.055(3) 0.086(4) -0.022(3) 0.008(3) 0.001(3)
    C48 0.052(4) 0.046(4) 0.046(4) -0.021(3) 0.011(3) -0.007(3)
    O5 0.081(3) 0.049(3) 0.099(4) -0.029(3) -0.002(3) 0.017(3)
    C38 0.067(5) 0.062(5) 0.050(5) -0.034(4) -0.008(4) 0.002(4)
    O6 0.064(3) 0.052(3) 0.091(4) -0.021(3) -0.014(3) 0.017(3)
    C45 0.062(4) 0.046(4) 0.049(4) -0.030(4) -0.002(4) 0.007(3)
    O3 0.079(4) 0.048(3) 0.118(5) -0.030(3) 0.010(3) -0.004(3)
    C60 0.047(4) 0.057(5) 0.058(5) -0.024(4) 0.006(4) -0.013(4)
    C33 0.046(4) 0.053(4) 0.043(4) -0.023(3) 0.011(3) -0.008(3)
    C24 0.048(4) 0.043(4) 0.065(5) -0.028(3) 0.000(4) -0.001(4)
    C55 0.044(4) 0.056(5) 0.047(4) -0.020(4) 0.005(3) -0.009(4)
    C47 0.050(4) 0.045(4) 0.051(4) -0.011(4) 0.000(4) 0.000(4)
    C46 0.050(4) 0.044(4) 0.047(4) -0.021(3) -0.003(3) 0.002(3)
    C32 0.045(4) 0.067(5) 0.040(4) -0.024(4) 0.007(3) -0.012(4)
    C36 0.074(5) 0.048(5) 0.058(5) -0.027(4) 0.019(4) -0.008(4)
    C39 0.057(4) 0.049(4) 0.053(4) -0.033(4) 0.001(3) 0.002(3)
    C34 0.059(4) 0.052(4) 0.037(4) -0.027(4) 0.005(3) -0.006(3)
    C27 0.048(4) 0.071(5) 0.045(4) -0.037(4) 0.007(3) -0.015(4)
    C44 0.056(4) 0.056(5) 0.051(4) -0.032(4) 0.006(3) 0.000(4)
    C56 0.060(4) 0.054(5) 0.070(5) -0.029(4) -0.009(4) -0.005(4)
    C43 0.070(5) 0.049(5) 0.058(5) -0.030(4) -0.001(4) -0.001(4)
    C50 0.057(4) 0.059(5) 0.055(5) -0.030(4) -0.003(4) 0.005(4)
    C37 0.070(5) 0.060(5) 0.079(6) -0.036(4) 0.005(4) -0.006(4)
    C35 0.054(4) 0.048(4) 0.051(5) -0.020(4) 0.009(3) -0.006(4)
    C28 0.060(4) 0.067(5) 0.063(5) -0.036(4) -0.001(4) -0.010(4)
    C41 0.105(6) 0.050(5) 0.085(6) -0.040(5) 0.015(5) 0.013(4)
    C49 0.052(4) 0.044(4) 0.055(5) -0.027(4) -0.003(4) 0.000(4)
    C42 0.073(5) 0.047(5) 0.056(5) -0.033(4) 0.013(4) -0.002(4)
    C51 0.078(6) 0.082(6) 0.065(6) -0.041(5) -0.016(5) 0.024(5)
    C59 0.057(4) 0.072(5) 0.060(5) -0.023(4) -0.016(4) 0.006(4)
    C25 0.075(5) 0.072(5) 0.055(5) -0.040(4) -0.003(4) -0.001(4)
    C26 0.097(7) 0.106(7) 0.073(6) -0.070(6) -0.027(6) 0.026(6)
    C57 0.078(5) 0.074(6) 0.081(6) -0.052(5) 0.002(5) -0.012(5)
    C52 0.082(7) 0.075(6) 0.109(8) -0.036(6) -0.036(6) 0.050(6)
    C54 0.071(5) 0.064(5) 0.074(6) -0.027(5) 0.003(5) -0.004(5)
    C29 0.071(5) 0.088(6) 0.081(6) -0.047(5) 0.010(5) -0.029(5)
    C23 0.072(5) 0.068(5) 0.073(6) -0.027(5) -0.006(5) -0.005(5)
    C40 0.105(6) 0.055(5) 0.118(7) -0.046(5) 0.037(6) -0.012(5)
    C31 0.052(4) 0.094(6) 0.051(5) -0.029(4) -0.003(4) -0.013(4)
    C58 0.067(5) 0.092(6) 0.074(6) -0.044(5) -0.008(4) -0.007(5)
    C30 0.064(5) 0.119(7) 0.072(6) -0.059(6) 0.007(4) -0.037(6)
    C22 0.086(7) 0.067(6) 0.138(10) -0.025(5) -0.027(7) 0.005(7)
    C21 0.079(6) 0.093(8) 0.117(9) -0.044(6) -0.021(7) 0.041(7)
    C53 0.065(6) 0.075(6) 0.125(9) -0.020(5) 0.010(6) 0.010(6)
    C13 0.064(5) 0.071(6) 0.099(7) -0.012(4) -0.023(5) 0.000(6)
_geom_special_details
;
All e.s.d.'s (except the e.s.d. in the dihedral angle between two l.s. planes)
are estimated using the full covariance matrix. The cell e.s.d.'s are taken
into account individually in the estimation of e.s.d.'s in distances, angles
and torsion angles; correlations between e.s.d.'s in cell parameters are only
used when they are defined by crystal symmetry.  An approximate (isotropic)
treatment of cell e.s.d.'s is used for estimating e.s.d.'s involving l.s.
planes.
;
loop_
    _geom_bond_atom_site_label_1
    _geom_bond_atom_site_label_2
    _geom_bond_site_symmetry_2
    _geom_bond_distance
    _geom_bond_publ_flag
    Br1 C4 . 1.896(7) ?
    N1 C8 . 1.380(7) ?
    N1 C15 . 1.398(7) ?
    N1 C9 . 1.446(8) ?
    N2 C8 . 1.322(7) ?
    N2 C20 . 1.410(7) ?
    O2 C7 . 1.355(7) ?
    O2 H2B . 0.8200 ?
    O1 C2 . 1.366(7) ?
    O1 C1 . 1.423(7) ?
    C5 C4 . 1.347(8) ?
    C5 C6 . 1.413(8) ?
    C5 H5A . 0.9300 ?
    C8 C6 . 1.469(8) ?
    C6 C7 . 1.395(8) ?
    C3 C4 . 1.381(9) ?
    C3 C2 . 1.387(9) ?
    C3 H3A . 0.9300 ?
    C9 C14 . 1.369(9) ?
    C9 C10 . 1.388(8) ?
    C11 C12 . 1.353(10) ?
    C11 C10 . 1.380(9) ?
    C11 H11A . 0.9300 ?
    C15 C16 . 1.382(8) ?
    C15 C20 . 1.392(8) ?
    C7 C2 . 1.388(8) ?
    C20 C19 . 1.368(8) ?
    C19 C18 . 1.380(9) ?
    C19 H19A . 0.9300 ?
    C18 C17 . 1.389(9) ?
    C18 H18A . 0.9300 ?
    C10 H10A . 0.9300 ?
    C16 C17 . 1.386(9) ?
    C16 H16A . 0.9300 ?
    C14 C13 . 1.385(10) ?
    C14 H14A . 0.9300 ?
    C1 H1A . 0.9600 ?
    C1 H1B . 0.9600 ?
    C1 H1C . 0.9600 ?
    C17 H17A . 0.9300 ?
    C12 C13 . 1.371(11) ?
    C12 H12A . 0.9300 ?
    Br2 C38 . 1.894(7) ?
    Br3 C44 . 1.903(7) ?
    N5 C48 . 1.376(7) ?
    N5 C55 . 1.388(7) ?
    N5 C49 . 1.424(8) ?
    N3 C33 . 1.375(7) ?
    N3 C27 . 1.397(7) ?
    N3 C24 . 1.434(8) ?
    N4 C33 . 1.328(7) ?
    N4 C32 . 1.395(8) ?
    N6 C48 . 1.324(7) ?
    N6 C60 . 1.397(7) ?
    O4 C35 . 1.358(7) ?
    O4 H4A . 0.8200 ?
    C48 C46 . 1.468(8) ?
    O5 C42 . 1.373(8) ?
    O5 C41 . 1.432(8) ?
    C38 C39 . 1.344(8) ?
    C38 C37 . 1.407(9) ?
    O6 C47 . 1.353(7) ?
    O6 H6B . 0.8200 ?
    C45 C44 . 1.347(8) ?
    C45 C46 . 1.407(8) ?
    C45 H45A . 0.9300 ?
    O3 C36 . 1.363(8) ?
    O3 C40 . 1.431(8) ?
    C60 C55 . 1.379(8) ?
    C60 C59 . 1.393(8) ?
    C33 C34 . 1.475(8) ?
    C24 C23 . 1.361(9) ?
    C24 C25 . 1.390(9) ?
    C55 C56 . 1.381(8) ?
    C47 C46 . 1.394(8) ?
    C47 C42 . 1.403(9) ?
    C32 C31 . 1.372(8) ?
    C32 C27 . 1.387(9) ?
    C36 C37 . 1.382(9) ?
    C36 C35 . 1.398(9) ?
    C39 C34 . 1.403(8) ?
    C39 H39A . 0.9300 ?
    C34 C35 . 1.389(8) ?
    C27 C28 . 1.389(8) ?
    C44 C43 . 1.394(8) ?
    C56 C57 . 1.375(9) ?
    C56 H56A . 0.9300 ?
    C43 C42 . 1.345(9) ?
    C43 H43A . 0.9300 ?
    C50 C51 . 1.372(9) ?
    C50 C49 . 1.370(9) ?
    C50 H50A . 0.9300 ?
    C37 H37A . 0.9300 ?
    C28 C29 . 1.390(9) ?
    C28 H28A . 0.9300 ?
    C41 H41A . 0.9600 ?
    C41 H41B . 0.9600 ?
    C41 H41C . 0.9600 ?
    C49 C54 . 1.376(9) ?
    C51 C52 . 1.360(11) ?
    C51 H51A . 0.9300 ?
    C59 C58 . 1.384(9) ?
    C59 H59A . 0.9300 ?
    C25 C26 . 1.383(10) ?
    C25 H25A . 0.9300 ?
    C26 C21 . 1.373(11) ?
    C26 H26A . 0.9300 ?
    C57 C58 . 1.382(10) ?
    C57 H57A . 0.9300 ?
    C52 C53 . 1.371(11) ?
    C52 H52A . 0.9300 ?
    C54 C53 . 1.403(10) ?
    C54 H54A . 0.9300 ?
    C29 C30 . 1.405(10) ?
    C29 H29A . 0.9300 ?
    C23 C22 . 1.383(11) ?
    C23 H23A . 0.9300 ?
    C40 H40A . 0.9600 ?
    C40 H40B . 0.9600 ?
    C40 H40C . 0.9600 ?
    C31 C30 . 1.386(10) ?
    C31 H31A . 0.9300 ?
    C58 H58A . 0.9300 ?
    C30 H30A . 0.9300 ?
    C22 C21 . 1.355(12) ?
    C22 H22A . 0.9300 ?
    C21 H21A . 0.9300 ?
    C53 H53A . 0.9300 ?
    C13 H13A . 0.9300 ?
loop_
    _geom_angle_atom_site_label_1
    _geom_angle_atom_site_label_2
    _geom_angle_atom_site_label_3
    _geom_angle_site_symmetry_1
    _geom_angle_site_symmetry_3
    _geom_angle
    _geom_angle_publ_flag
    C8 N1 C15 . . 105.8(5) ?
    C8 N1 C9 . . 129.1(5) ?
    C15 N1 C9 . . 122.5(5) ?
    C8 N2 C20 . . 105.6(5) ?
    C7 O2 H2B . . 109.5 ?
    C2 O1 C1 . . 117.1(5) ?
    C4 C5 C6 . . 119.7(6) ?
    C4 C5 H5A . . 120.1 ?
    C6 C5 H5A . . 120.1 ?
    N2 C8 N1 . . 112.9(5) ?
    N2 C8 C6 . . 120.9(6) ?
    N1 C8 C6 . . 126.1(6) ?
    C7 C6 C5 . . 118.5(6) ?
    C7 C6 C8 . . 118.9(6) ?
    C5 C6 C8 . . 122.6(6) ?
    C4 C3 C2 . . 119.0(6) ?
    C4 C3 H3A . . 120.5 ?
    C2 C3 H3A . . 120.5 ?
    C5 C4 C3 . . 122.3(6) ?
    C5 C4 Br1 . . 119.6(5) ?
    C3 C4 Br1 . . 118.0(5) ?
    C14 C9 C10 . . 121.9(7) ?
    C14 C9 N1 . . 120.2(7) ?
    C10 C9 N1 . . 117.8(6) ?
    C12 C11 C10 . . 120.9(7) ?
    C12 C11 H11A . . 119.5 ?
    C10 C11 H11A . . 119.5 ?
    C16 C15 C20 . . 122.0(6) ?
    C16 C15 N1 . . 131.1(6) ?
    C20 C15 N1 . . 106.9(5) ?
    O2 C7 C2 . . 116.4(6) ?
    O2 C7 C6 . . 123.0(6) ?
    C2 C7 C6 . . 120.5(6) ?
    C19 C20 C15 . . 120.5(6) ?
    C19 C20 N2 . . 130.7(6) ?
    C15 C20 N2 . . 108.8(5) ?
    C20 C19 C18 . . 118.6(6) ?
    C20 C19 H19A . . 120.7 ?
    C18 C19 H19A . . 120.7 ?
    O1 C2 C3 . . 125.1(6) ?
    O1 C2 C7 . . 115.0(6) ?
    C3 C2 C7 . . 119.9(6) ?
    C19 C18 C17 . . 120.6(6) ?
    C19 C18 H18A . . 119.7 ?
    C17 C18 H18A . . 119.7 ?
    C11 C10 C9 . . 117.5(6) ?
    C11 C10 H10A . . 121.2 ?
    C9 C10 H10A . . 121.2 ?
    C15 C16 C17 . . 116.7(7) ?
    C15 C16 H16A . . 121.7 ?
    C17 C16 H16A . . 121.7 ?
    C9 C14 C13 . . 119.2(7) ?
    C9 C14 H14A . . 120.4 ?
    C13 C14 H14A . . 120.4 ?
    O1 C1 H1A . . 109.5 ?
    O1 C1 H1B . . 109.5 ?
    H1A C1 H1B . . 109.5 ?
    O1 C1 H1C . . 109.5 ?
    H1A C1 H1C . . 109.5 ?
    H1B C1 H1C . . 109.5 ?
    C16 C17 C18 . . 121.6(7) ?
    C16 C17 H17A . . 119.2 ?
    C18 C17 H17A . . 119.2 ?
    C11 C12 C13 . . 121.4(8) ?
    C11 C12 H12A . . 119.3 ?
    C13 C12 H12A . . 119.3 ?
    C48 N5 C55 . . 106.6(5) ?
    C48 N5 C49 . . 131.8(5) ?
    C55 N5 C49 . . 120.8(5) ?
    C33 N3 C27 . . 105.5(5) ?
    C33 N3 C24 . . 132.0(5) ?
    C27 N3 C24 . . 121.3(5) ?
    C33 N4 C32 . . 106.1(5) ?
    C48 N6 C60 . . 105.5(5) ?
    C35 O4 H4A . . 109.5 ?
    N6 C48 N5 . . 112.0(6) ?
    N6 C48 C46 . . 121.0(6) ?
    N5 C48 C46 . . 127.0(6) ?
    C42 O5 C41 . . 116.3(6) ?
    C39 C38 C37 . . 122.0(6) ?
    C39 C38 Br2 . . 121.0(5) ?
    C37 C38 Br2 . . 116.9(5) ?
    C47 O6 H6B . . 109.5 ?
    C44 C45 C46 . . 119.7(6) ?
    C44 C45 H45A . . 120.1 ?
    C46 C45 H45A . . 120.1 ?
    C36 O3 C40 . . 117.5(6) ?
    C55 C60 C59 . . 121.1(6) ?
    C55 C60 N6 . . 109.7(6) ?
    C59 C60 N6 . . 129.2(7) ?
    N4 C33 N3 . . 112.4(5) ?
    N4 C33 C34 . . 119.8(6) ?
    N3 C33 C34 . . 127.7(6) ?
    C23 C24 C25 . . 122.1(7) ?
    C23 C24 N3 . . 118.4(7) ?
    C25 C24 N3 . . 119.3(6) ?
    C60 C55 C56 . . 122.0(6) ?
    C60 C55 N5 . . 106.2(6) ?
    C56 C55 N5 . . 131.7(6) ?
    O6 C47 C46 . . 122.9(6) ?
    O6 C47 C42 . . 116.9(6) ?
    C46 C47 C42 . . 120.1(6) ?
    C47 C46 C45 . . 118.3(6) ?
    C47 C46 C48 . . 119.1(6) ?
    C45 C46 C48 . . 122.6(6) ?
    C31 C32 C27 . . 120.2(7) ?
    C31 C32 N4 . . 131.1(7) ?
    C27 C32 N4 . . 108.6(5) ?
    O3 C36 C37 . . 124.5(6) ?
    O3 C36 C35 . . 115.2(7) ?
    C37 C36 C35 . . 120.1(7) ?
    C38 C39 C34 . . 120.7(6) ?
    C38 C39 H39A . . 119.7 ?
    C34 C39 H39A . . 119.7 ?
    C35 C34 C39 . . 118.1(6) ?
    C35 C34 C33 . . 118.7(6) ?
    C39 C34 C33 . . 123.2(6) ?
    C32 C27 C28 . . 122.5(6) ?
    C32 C27 N3 . . 107.3(6) ?
    C28 C27 N3 . . 130.2(7) ?
    C45 C44 C43 . . 122.2(6) ?
    C45 C44 Br3 . . 120.5(5) ?
    C43 C44 Br3 . . 117.3(5) ?
    C57 C56 C55 . . 116.7(7) ?
    C57 C56 H56A . . 121.7 ?
    C55 C56 H56A . . 121.7 ?
    C42 C43 C44 . . 119.1(6) ?
    C42 C43 H43A . . 120.5 ?
    C44 C43 H43A . . 120.5 ?
    C51 C50 C49 . . 120.2(7) ?
    C51 C50 H50A . . 119.9 ?
    C49 C50 H50A . . 119.9 ?
    C36 C37 C38 . . 118.0(6) ?
    C36 C37 H37A . . 121.0 ?
    C38 C37 H37A . . 121.0 ?
    O4 C35 C34 . . 123.6(6) ?
    O4 C35 C36 . . 115.4(6) ?
    C34 C35 C36 . . 120.9(6) ?
    C29 C28 C27 . . 117.5(7) ?
    C29 C28 H28A . . 121.3 ?
    C27 C28 H28A . . 121.3 ?
    O5 C41 H41A . . 109.5 ?
    O5 C41 H41B . . 109.5 ?
    H41A C41 H41B . . 109.5 ?
    O5 C41 H41C . . 109.5 ?
    H41A C41 H41C . . 109.5 ?
    H41B C41 H41C . . 109.5 ?
    C50 C49 C54 . . 121.0(7) ?
    C50 C49 N5 . . 120.0(6) ?
    C54 C49 N5 . . 118.9(7) ?
    C43 C42 O5 . . 125.8(6) ?
    C43 C42 C47 . . 120.6(7) ?
    O5 C42 C47 . . 113.7(6) ?
    C52 C51 C50 . . 120.1(8) ?
    C52 C51 H51A . . 120.0 ?
    C50 C51 H51A . . 120.0 ?
    C58 C59 C60 . . 116.7(7) ?
    C58 C59 H59A . . 121.6 ?
    C60 C59 H59A . . 121.6 ?
    C26 C25 C24 . . 117.3(7) ?
    C26 C25 H25A . . 121.3 ?
    C24 C25 H25A . . 121.3 ?
    C21 C26 C25 . . 120.6(8) ?
    C21 C26 H26A . . 119.7 ?
    C25 C26 H26A . . 119.7 ?
    C56 C57 C58 . . 122.0(7) ?
    C56 C57 H57A . . 119.0 ?
    C58 C57 H57A . . 119.0 ?
    C51 C52 C53 . . 120.4(8) ?
    C51 C52 H52A . . 119.8 ?
    C53 C52 H52A . . 119.8 ?
    C49 C54 C53 . . 118.1(8) ?
    C49 C54 H54A . . 121.0 ?
    C53 C54 H54A . . 121.0 ?
    C28 C29 C30 . . 119.7(7) ?
    C28 C29 H29A . . 120.1 ?
    C30 C29 H29A . . 120.1 ?
    C24 C23 C22 . . 119.3(8) ?
    C24 C23 H23A . . 120.3 ?
    C22 C23 H23A . . 120.3 ?
    O3 C40 H40A . . 109.5 ?
    O3 C40 H40B . . 109.5 ?
    H40A C40 H40B . . 109.5 ?
    O3 C40 H40C . . 109.5 ?
    H40A C40 H40C . . 109.5 ?
    H40B C40 H40C . . 109.5 ?
    C32 C31 C30 . . 118.4(7) ?
    C32 C31 H31A . . 120.8 ?
    C30 C31 H31A . . 120.8 ?
    C57 C58 C59 . . 121.4(7) ?
    C57 C58 H58A . . 119.3 ?
    C59 C58 H58A . . 119.3 ?
    C31 C30 C29 . . 121.7(7) ?
    C31 C30 H30A . . 119.2 ?
    C29 C30 H30A . . 119.2 ?
    C21 C22 C23 . . 119.6(9) ?
    C21 C22 H22A . . 120.2 ?
    C23 C22 H22A . . 120.2 ?
    C22 C21 C26 . . 121.0(9) ?
    C22 C21 H21A . . 119.5 ?
    C26 C21 H21A . . 119.5 ?
    C52 C53 C54 . . 120.3(8) ?
    C52 C53 H53A . . 119.8 ?
    C54 C53 H53A . . 119.8 ?
    C12 C13 C14 . . 119.0(7) ?
    C12 C13 H13A . . 120.5 ?
    C14 C13 H13A . . 120.5 ?
loop_
    _geom_hbond_atom_site_label_D
    _geom_hbond_atom_site_label_H
    _geom_hbond_atom_site_label_A
    _geom_hbond_site_symmetry_A
    _geom_hbond_distance_DH
    _geom_hbond_distance_HA
    _geom_hbond_distance_DA
    _geom_hbond_angle_DHA
    _geom_hbond_publ_flag
    O2 H2B N2 . 0.82 1.84 2.563(6) 145.9 y
    O4 H4A N4 . 0.82 1.79 2.521(7) 146.9 y
    O6 H6B N6 . 0.82 1.81 2.539(7) 148.0 y
data_global
_journal_date_recd_electronic     2011-12-02
_journal_date_accepted     2012-02-18
_journal_name_full     'Acta Crystallographica, Section E'
_journal_year     2012
_journal_volume     68
_journal_issue      3
_journal_page_first     o852
_journal_page_last     o852
_journal_paper_category     QO
_journal_paper_doi     10.1107/S1600536812007313
_journal_coeditor_code     FY2036
_publ_contact_author_name     'Dr. Shunsheng Zhao'
_publ_contact_author_address
;
College of Chemistry and Chemical Engineering
Xi'an University of Science and Technology
Xi'an 710054
Shaanxi
People's Republic of China
;
_publ_contact_author_email     shshzhao@xust.edu.cn
_publ_contact_author_fax     ?
_publ_contact_author_phone     '86 18706891036'
_publ_section_title
;
4-Bromo-2-methoxy-6-(1-phenyl-1<i>H</i>-benzimidazol-2-yl)phenol
;
loop_
    _publ_author_name
    _publ_author_address
    'Zhao, Shunsheng'
;
College of Chemistry and Chemical Engineering
Xi'an University of Science and Technology
Xi'an 710054
Shaanxi
People's Republic of China
;
    'Liu, Xiangrong'
;
College of Chemistry and Chemical Engineering
Xi'an University of Science and Technology
Xi'an 710054
Shaanxi
People's Republic of China
;
    'L\"u, Xingqiang'
;
College of Chemical Engineering
Northwest University
Xi'an 710069
Shaanxi
People's Republic of China
;
    'Feng, Weixu'
;
College of Chemical Engineering
Northwest University
Xi'an 710069
Shaanxi
People's Republic of China
;
