# Supplementary material for: 4-Bromo-2-meth­oxy-6-(1-phenyl-1H-benzimidazol-2-yl)phenol
Source: Acta Crystallogr Sect E Struct Rep Online. 2012 Feb 24;68(Pt 3):o852. doi: 10.1107/S1600536812007313 (PMC3297907; doi:10.1107/S1600536812007313)
Supplement: Supplementary file 2 [file e-68-0o852-Isup2.hkl]

# 
# h,k,l, Fc-squared, Fo-squared, sigma(Fo-squared) and status flag 
# 
data_I
_shelx_title ' sun in P-1' 
_shelx_refln_list_code          4 
_shelx_F_calc_maximum      483.23 
_exptl_crystal_F_000      1200.00 
_reflns_d_resolution_high  0.8480 
 
loop_ 
 _symmetry_equiv_pos_as_xyz 
 'x, y, z' 
 '-x, -y, -z' 
 
_cell_length_a    12.3768 
_cell_length_b    13.2010 
_cell_length_c    17.4736 
_cell_angle_alpha  87.812 
_cell_angle_beta   89.045 
_cell_angle_gamma  64.652 
 
_shelx_F_squared_multiplier     1.000 
 
loop_ 
 _refln_index_h 
 _refln_index_k 
 _refln_index_l 
 _refln_F_squared_calc 
 _refln_F_squared_meas 
 _refln_F_squared_sigma 
 _refln_observed_status 
   1   0   0       18.79        8.72      4.03 o 
   2   0   0     2817.87     2482.26    129.43 o 
   3   0   0     5930.68     5859.00    137.67 o 
   4   0   0      995.75      922.99     78.73 o 
   5   0   0    12491.48    11609.83    263.70 o 
   6   0   0     2093.28     2235.41     81.58 o 
   7   0   0      919.04      848.79     54.56 o 
   8   0   0     3148.11     3189.17    129.22 o 
   9   0   0        2.20       13.84     29.07 o 
  10   0   0      179.00      213.72     51.06 o 
  11   0   0       27.05       18.19     41.32 o 
  12   0   0        4.59      -16.49     42.98 o 
  13   0   0      158.39      104.17     72.68 o 
 -12   1   0      184.90      217.17     64.96 o 
 -11   1   0        0.71       32.35     46.95 o 
 -10   1   0       18.22      -10.95     54.51 o 
  -9   1   0      396.88      524.06    156.25 o 
  -8   1   0      587.09      591.36     54.84 o 
  -7   1   0       44.49       19.08     25.07 o 
  -6   1   0       21.57       43.06     23.66 o 
  -5   1   0      519.57      581.90     39.53 o 
  -4   1   0     5723.39     4700.48    301.29 o 
  -3   1   0     1221.33     1200.97     51.53 o 
  -2   1   0    23564.11    24451.78   1300.88 o 
  -1   1   0     3052.38     2611.57    180.48 o 
   1   1   0     2379.97     2991.79    104.17 o 
   2   1   0       10.51       -4.85      9.69 o 
   3   1   0     2015.09     1713.60     53.26 o 
   4   1   0     6454.03     7032.37    224.43 o 
   5   1   0       62.38       35.46     17.91 o 
   6   1   0      723.14      659.82     46.61 o 
   7   1   0      187.63      170.50     32.25 o 
   8   1   0      178.21      185.83     37.16 o 
   9   1   0        6.51        5.19     29.07 o 
  10   1   0      678.62      590.39     65.17 o 
  11   1   0      159.31      198.65     65.41 o 
  12   1   0      727.37      763.09    104.17 o 
  13   1   0        5.85       19.38     58.14 o 
 -12   2   0       75.49      107.97     63.08 o 
 -11   2   0      121.43      121.13     56.44 o 
 -10   2   0       24.54       29.85     42.41 o 
  -9   2   0      351.55      394.08     61.84 o 
  -8   2   0      161.97      162.44     42.92 o 
  -7   2   0      981.10     1112.85     74.37 o 
  -6   2   0      321.17      340.58     41.43 o 
  -5   2   0      223.29      177.11     51.33 o 
  -4   2   0      661.54      616.61     53.37 o 
  -3   2   0     8485.65     8137.28    259.21 o 
  -2   2   0     1376.50     1262.57     41.72 o 
  -1   2   0       37.16       38.76     12.46 o 
   0   2   0      556.69      523.49     25.53 o 
   1   2   0      727.16      749.85     30.27 o 
   2   2   0    39159.50    41567.69   1291.19 o 
   3   2   0     3123.54     3108.07    125.97 o 
   4   2   0      460.11      453.01     41.18 o 
   5   2   0      489.42      486.92     48.45 o 
   6   2   0     1146.39     1087.70     75.10 o 
   7   2   0     6377.14     5668.65    234.98 o 
   8   2   0      144.79       84.79     36.34 o 
   9   2   0      638.80      789.74     84.79 o 
  10   2   0     1191.62     1182.18    109.01 o 
  11   2   0        8.86       14.54     46.03 o 
  12   2   0      382.33      499.04     89.63 o 
  13   2   0       44.50       43.61     60.56 o 
 -11   3   0       58.56      124.16     88.42 o 
 -10   3   0      455.76      559.17     79.94 o 
  -9   3   0       41.05        2.91     38.51 o 
  -8   3   0      525.45      401.08     57.81 o 
  -7   3   0      613.01      877.70     76.31 o 
  -6   3   0      156.01      166.78     82.71 o 
  -5   3   0     6212.70     6541.57    171.68 o 
  -4   3   0     1553.48     1669.69     64.48 o 
  -3   3   0      228.79      270.83     25.39 o 
  -2   3   0    15536.44    14290.40    304.67 o 
  -1   3   0      580.35      606.90     34.47 o 
   0   3   0    21372.86    22510.95    601.99 o 
   1   3   0     8016.95     7638.85    196.04 o 
   2   3   0      497.42      472.70     27.25 o 
   3   3   0      350.03      377.91     38.76 o 
   4   3   0      951.87      872.10     60.56 o 
   5   3   0     9516.16     8725.85    314.93 o 
   6   3   0      953.79      998.07     75.10 o 
   7   3   0      886.81      915.71     77.52 o 
   8   3   0     4649.85     3883.27    186.53 o 
   9   3   0       55.89      128.39     46.03 o 
  10   3   0      396.82      515.99     75.10 o 
  11   3   0       87.88       82.37     53.30 o 
  12   3   0        7.27       38.76     48.45 o 
  13   3   0      343.25      411.83     94.48 o 
  14   3   0      163.92      123.55     75.10 o 
 -11   4   0       27.41       26.65     87.21 o 
 -10   4   0       15.01       68.97     69.04 o 
  -9   4   0      207.90      310.96    102.96 o 
  -8   4   0       24.50       51.62     48.45 o 
  -7   4   0        0.34        0.35     35.49 o 
  -6   4   0      382.94      364.72     81.15 o 
  -5   4   0     2331.48     2627.93    134.45 o 
  -4   4   0     3750.79     3591.12    107.91 o 
  -3   4   0      690.38      676.22     65.01 o 
  -2   4   0      496.07      620.92     43.28 o 
  -1   4   0     2897.20     2447.59    110.22 o 
   0   4   0     7285.18     6744.41    183.93 o 
   1   4   0      658.87      576.93     53.30 o 
   2   4   0      107.52      110.98     19.71 o 
   3   4   0      990.23     1020.17     87.21 o 
   4   4   0    15929.08    15632.40    520.84 o 
   5   4   0       94.23       48.45     29.07 o 
   6   4   0       59.43       58.14     29.07 o 
   7   4   0       98.81      234.98     46.03 o 
   8   4   0       14.17       14.54     29.07 o 
   9   4   0       57.86       14.54     41.18 o 
  10   4   0      403.25      363.38     72.68 o 
  11   4   0      267.95      307.66     72.68 o 
  12   4   0      203.74      118.70     58.14 o 
  13   4   0        4.89      -16.96     55.72 o 
  14   4   0       13.38       14.54     67.83 o 
 -10   5   0       25.64       58.14     99.32 o 
  -9   5   0      247.61      333.15     69.70 o 
  -8   5   0      128.74      169.10     55.29 o 
  -7   5   0       24.96       -6.44     33.61 o 
  -6   5   0      222.77      308.68     50.99 o 
  -5   5   0      159.05      202.18     72.68 o 
  -4   5   0     1390.02     1600.11     85.06 o 
  -3   5   0     1066.10     1186.95     53.83 o 
  -2   5   0     1160.67     1078.97     59.43 o 
  -1   5   0      235.80      305.92     41.18 o 
   0   5   0     2279.69     2163.69     81.91 o 
   1   5   0        5.84       37.03     17.44 o 
   2   5   0     1723.64     1616.93     93.27 o 
   3   5   0     2994.60     3177.93    106.46 o 
   4   5   0       44.88       31.38     17.93 o 
   5   5   0    24745.67    26184.29    639.45 o 
   6   5   0       16.03       21.80     26.65 o 
   7   5   0     8203.45     8016.05    317.35 o 
   8   5   0      583.75      559.60     72.68 o 
   9   5   0        6.09       31.49     26.65 o 
  10   5   0     9150.34     8992.32    373.07 o 
  11   5   0       59.94      101.75     55.72 o 
  12   5   0       19.36       41.18     50.87 o 
  13   5   0      255.36      220.45     62.99 o 
  14   5   0       48.82       92.06     75.10 o 
  -9   6   0        4.10       62.99     99.32 o 
  -8   6   0       69.89       67.83     87.21 o 
  -7   6   0       22.75        6.08     46.03 o 
  -6   6   0     1594.08     1714.07    106.20 o 
  -5   6   0     1177.10     1021.30     76.29 o 
  -4   6   0      322.74      383.23     50.48 o 
  -3   6   0      271.93      318.70     40.71 o 
  -2   6   0     4999.21     4891.54    369.43 o 
  -1   6   0      130.46      126.73     27.69 o 
   0   6   0     1284.18     1664.93    199.86 o 
   1   6   0     9628.18     9841.13    268.91 o 
   2   6   0     1037.03     1142.74     62.99 o 
   3   6   0    21232.83    24000.00    591.81 o 
   4   6   0       40.91       78.21     23.26 o 
   5   6   0       13.05       -1.82     16.87 o 
   6   6   0    10976.45     9565.25    264.17 o 
   7   6   0     1684.12     1729.67    113.86 o 
   8   6   0     2153.23     2146.34    135.66 o 
   9   6   0      603.80      671.03     87.21 o 
  10   6   0       59.46      -26.65     36.34 o 
  11   6   0      421.29      532.95     87.21 o 
  12   6   0       30.52        9.69     58.14 o 
  13   6   0      125.88       60.56     62.99 o 
  14   6   0       78.88      -19.38     67.83 o 
  -8   7   0        0.07      -24.23     82.37 o 
  -7   7   0      157.54      142.93    101.75 o 
  -6   7   0       84.47      -26.65     67.83 o 
  -5   7   0      918.53     1130.84     85.46 o 
  -4   7   0      189.17      204.16     32.47 o 
  -3   7   0      408.51      335.40     46.96 o 
  -2   7   0     1236.70     1201.90     71.53 o 
  -1   7   0      164.48      103.26     28.97 o 
   0   7   0      770.44      812.53    117.49 o 
   1   7   0      381.56      404.18     44.82 o 
   2   7   0     2882.70     2958.82    111.49 o 
   3   7   0     4884.27     5080.94    161.81 o 
   4   7   0     1764.48     1997.29     86.72 o 
   5   7   0      405.45      446.87     44.79 o 
   6   7   0      264.38      252.74     42.39 o 
   7   7   0     2508.69     2614.76    106.80 o 
   8   7   0      307.14      339.15     62.99 o 
   9   7   0        3.57        9.69     41.18 o 
  10   7   0       28.23       29.07     46.03 o 
  11   7   0       17.36      -19.38     38.76 o 
  12   7   0      141.18      174.42     65.41 o 
  13   7   0       25.23       24.23     60.56 o 
  14   7   0       31.99       33.92     65.41 o 
  -8   8   0       39.09      138.08    109.01 o 
  -7   8   0        0.30        4.85     87.21 o 
  -6   8   0      288.32      411.83    121.13 o 
  -5   8   0       32.18       16.96     79.94 o 
  -4   8   0      180.86      273.74    101.75 o 
  -3   8   0       18.93       37.55     36.11 o 
  -2   8   0      121.51      148.40     94.48 o 
  -1   8   0      250.19      192.44     41.18 o 
   0   8   0      502.55      587.11     53.55 o 
   1   8   0      969.06      840.98     58.27 o 
   2   8   0     1435.40     1635.66     83.35 o 
   3   8   0     1687.64     1761.25     88.42 o 
   4   8   0      235.24      251.14     37.64 o 
   5   8   0     6341.69     7196.48    219.22 o 
   6   8   0        2.68      -13.70     30.28 o 
   7   8   0      289.79      251.18     40.01 o 
   8   8   0     1027.19     1254.60    141.72 o 
   9   8   0      305.92      311.40     48.26 o 
  10   8   0     2002.48     1935.58    140.51 o 
  11   8   0      107.77      210.76     67.83 o 
  12   8   0       30.69       65.41     60.56 o 
  13   8   0      665.10      644.39    109.01 o 
  14   8   0       76.82       65.41     67.83 o 
  -7   9   0       12.29      -26.65     96.90 o 
  -6   9   0        8.12       89.63    111.44 o 
  -5   9   0       20.57      -41.18     87.21 o 
  -4   9   0       63.94      104.17    101.75 o 
  -3   9   0        0.09      -70.25     70.25 o 
  -2   9   0      743.87      222.87     84.79 o 
  -1   9   0     1238.39     1173.31     98.11 o 
   0   9   0       31.94       63.65     55.72 o 
   1   9   0      757.71      847.62     65.29 o 
   2   9   0       20.81       62.48     30.44 o 
   3   9   0        9.87       16.88     26.18 o 
   4   9   0     2478.74     2396.21    106.94 o 
   5   9   0     2169.33     2283.10    162.31 o 
   6   9   0     1407.15     1628.53     88.46 o 
   7   9   0       10.57       13.12     30.28 o 
   8   9   0       38.92       -9.05     28.52 o 
   9   9   0       47.00      -10.94     26.40 o 
  10   9   0     1196.65     1102.76     83.73 o 
  11   9   0      166.96      123.55     58.14 o 
  12   9   0      129.55       99.32     65.41 o 
  13   9   0        0.23       12.11     60.56 o 
  14   9   0      327.67      266.48     87.21 o 
  -6  10   0       57.86       65.41    113.86 o 
  -5  10   0       24.70      -60.56     79.94 o 
  -4  10   0       75.28      -53.30     94.48 o 
  -3  10   0        2.07       29.07     87.21 o 
  -2  10   0       71.75      198.65    109.01 o 
  -1  10   0       16.68       33.92     82.37 o 
   0  10   0      166.23       74.29     39.00 o 
   1  10   0     1035.62     1199.29    164.73 o 
   2  10   0      327.62      376.50     51.71 o 
   3  10   0      943.74     1061.67     77.39 o 
   4  10   0      686.94      830.95     68.00 o 
   5  10   0      424.34      440.05     54.61 o 
   6  10   0      403.67      376.63     52.97 o 
   7  10   0      230.16      289.58     69.04 o 
   8  10   0      403.69      455.76     93.27 o 
   9  10   0       83.45       31.71     37.55 o 
  10  10   0       90.61       31.49     43.61 o 
  11  10   0       96.42       26.65     53.30 o 
  12  10   0       90.83       46.03     65.41 o 
  13  10   0        0.17      -50.87     50.87 o 
  14  10   0       65.29       38.76     67.83 o 
  -4  11   0        7.31       96.90    111.44 o 
  -3  11   0      380.74      285.86    133.24 o 
  -2  11   0      264.89      130.82    111.44 o 
  -1  11   0     1506.74      988.38    167.15 o 
   0  11   0      219.61      201.07    106.59 o 
   1  11   0      118.04      205.91     94.48 o 
   2  11   0        8.02        8.88     34.67 o 
   3  11   0      105.16       83.00     40.18 o 
   4  11   0     2278.55     2271.89    116.49 o 
   5  11   0     4427.20     4778.70    181.69 o 
   6  11   0       10.66       22.32     34.05 o 
   7  11   0       95.10       77.17     40.70 o 
   8  11   0      650.88      840.48     76.81 o 
   9  11   0      116.84      116.28     55.72 o 
  10  11   0      253.96      106.59     50.87 o 
  11  11   0     1298.62     1422.01    138.08 o 
  12  11   0       82.82       60.56     58.14 o 
  13  11   0      618.36      581.40    111.44 o 
  -3  12   0        1.90      -12.11     99.32 o 
  -2  12   0       38.99      -43.61    104.17 o 
  -1  12   0       51.45       48.45     99.32 o 
   0  12   0      208.12      225.29    116.28 o 
   1  12   0      104.60      208.34    113.86 o 
   2  12   0      165.42      295.55    121.13 o 
   3  12   0      121.46      104.17     87.21 o 
   4  12   0      143.94      184.97     52.36 o 
   5  12   0      523.27      518.00     65.66 o 
   6  12   0        7.65       55.72     41.18 o 
   7  12   0       99.98       95.37     43.92 o 
   8  12   0      321.00      353.67     61.66 o 
   9  12   0     1856.58     1976.76    152.62 o 
  10  12   0      428.00      581.40     96.90 o 
  11  12   0       19.31       38.76     60.56 o 
  12  12   0      227.79      237.41     82.37 o 
  13  12   0      161.51      133.24     82.37 o 
  -2  13   0       22.40       77.52    113.86 o 
  -1  13   0      119.93       96.90    125.97 o 
   0  13   0       59.93        4.85    101.75 o 
   1  13   0      700.42      608.05    152.62 o 
   2  13   0       23.75       -9.69     94.48 o 
   3  13   0       54.56       41.18     99.32 o 
   4  13   0      247.39      322.19    116.28 o 
   5  13   0      105.12       55.72     94.48 o 
   6  13   0      813.65      812.53     83.35 o 
   7  13   0      490.32      480.99     68.99 o 
   8  13   0        0.52       38.76     50.87 o 
   9  13   0      299.02      123.55     58.14 o 
  10  13   0        6.96        4.85     60.56 o 
  11  13   0       81.15      116.28     70.25 o 
  12  13   0       97.51       55.72     72.68 o 
   0  14   0       36.99       70.25    113.86 o 
   1  14   0        0.04       21.80    121.13 o 
   2  14   0        2.70      130.82    130.82 o 
   3  14   0        2.10      -12.11    104.17 o 
   4  14   0      203.22      176.84    125.97 o 
   5  14   0      225.53      220.45    118.70 o 
   6  14   0       81.78      130.82    109.01 o 
   8  14   0       51.00      -14.54     55.72 o 
   9  14   0       88.12      196.22     75.10 o 
  10  14   0       16.65       24.23     62.99 o 
  11  14   0      163.79       82.37     75.10 o 
   3  15   0        1.30       75.10    125.97 o 
   4  15   0       64.45     -101.75    104.17 o 
   5  15   0       11.68      118.70    118.70 o 
  -7 -15   1      137.44      213.18    125.97 o 
  -6 -15   1       49.73       70.25    109.01 o 
  -5 -15   1      122.75      242.25    135.66 o 
  -4 -15   1        5.01      -84.79    106.59 o 
  -3 -15   1        0.10       82.37    125.97 o 
 -11 -14   1        0.77       -4.85     60.56 o 
 -10 -14   1      113.62      167.15     67.83 o 
  -9 -14   1       36.09      -50.87     50.87 o 
  -7 -14   1       61.98      193.80    109.01 o 
  -6 -14   1        1.61      -79.94     79.94 o 
  -5 -14   1      124.20      256.79    121.13 o 
  -4 -14   1       18.15      -50.87    104.17 o 
  -3 -14   1        2.57      -36.34    101.75 o 
  -2 -14   1       30.80      -16.96    106.59 o 
  -1 -14   1        1.92      -58.14    109.01 o 
   0 -14   1        1.85      -46.03    113.86 o 
 -12 -13   1       79.28      118.70     70.25 o 
 -11 -13   1       56.24       19.38     58.14 o 
 -10 -13   1       58.36       46.03     55.72 o 
  -9 -13   1       10.92      -43.61     43.61 o 
  -8 -13   1      175.70      196.15     55.75 o 
  -7 -13   1      125.28       62.62     47.32 o 
  -6 -13   1       17.54      -46.03     72.68 o 
  -5 -13   1      561.24      520.84    135.66 o 
  -4 -13   1      170.53      118.70    104.17 o 
  -3 -13   1      235.96      147.77    106.59 o 
  -2 -13   1       11.29       70.25    104.17 o 
  -1 -13   1       21.55      135.66    116.28 o 
   0 -13   1      130.47      104.17    116.28 o 
   1 -13   1        8.66      -79.94    104.17 o 
 -13 -12   1       47.16       31.49     65.41 o 
 -12 -12   1      210.47      264.05     89.63 o 
 -11 -12   1       57.24      184.11     65.41 o 
 -10 -12   1       37.65       53.30     58.14 o 
  -9 -12   1      151.17      215.63     53.32 o 
  -8 -12   1       53.74      160.67     51.06 o 
  -7 -12   1      829.52      673.85     72.56 o 
  -6 -12   1      333.07      332.05     56.72 o 
  -5 -12   1      190.68      163.14     47.95 o 
  -4 -12   1        6.85      -65.41     75.10 o 
  -3 -12   1      556.64      627.43    135.66 o 
  -2 -12   1      204.07       53.30     96.90 o 
  -1 -12   1        9.24       26.65     92.06 o 
   0 -12   1       25.09       70.25    104.17 o 
   1 -12   1        1.41      -19.38     92.06 o 
   2 -12   1        0.33      -46.03    101.75 o 
   3 -12   1        3.14      -16.96    109.01 o 
 -13 -11   1        7.40        0.00     58.14 o 
 -12 -11   1      241.86      394.87     89.63 o 
 -11 -11   1      435.34      399.71     84.79 o 
 -10 -11   1     3069.07     3174.45    182.90 o 
  -9 -11   1       38.83       33.82     53.30 o 
  -8 -11   1        1.54       -6.20     34.47 o 
  -7 -11   1      189.15      294.71     53.78 o 
  -6 -11   1     1005.90      934.40     76.59 o 
  -5 -11   1     2228.45     2579.65    123.61 o 
  -4 -11   1      352.04      368.95     55.39 o 
  -3 -11   1       19.89       -4.85     70.25 o 
  -2 -11   1       30.71       89.63     87.21 o 
  -1 -11   1       48.48      133.24     96.90 o 
   0 -11   1      279.41      288.28    118.70 o 
   1 -11   1       30.84       50.87     94.48 o 
   2 -11   1       54.41       -2.42     79.94 o 
   3 -11   1       40.95      -33.92     87.21 o 
   4 -11   1       36.25       77.52    123.55 o 
 -14 -10   1      125.97      125.97     77.52 o 
 -13 -10   1       19.05       38.76     60.56 o 
 -12 -10   1       88.62       21.80     50.87 o 
 -11 -10   1     1175.01     1007.76    116.28 o 
 -10 -10   1      388.94      362.82     57.60 o 
  -9 -10   1      114.09       73.40     38.09 o 
  -8 -10   1      199.98       46.03     43.61 o 
  -7 -10   1      734.77      688.33    115.07 o 
  -6 -10   1      234.42      192.39     43.61 o 
  -5 -10   1     2346.29     2398.07    112.23 o 
  -4 -10   1      669.26      671.05     60.87 o 
  -3 -10   1      115.32       86.96     38.50 o 
  -2 -10   1       13.40       43.27     34.47 o 
  -1 -10   1      564.58      641.96    128.39 o 
   0 -10   1     2611.88     2701.09    237.41 o 
   1 -10   1        7.18      -41.18     65.41 o 
   2 -10   1      787.93      828.50    159.89 o 
   3 -10   1      284.87       26.65     72.68 o 
   4 -10   1      192.28       79.94    109.01 o 
   5 -10   1       89.41       38.76    101.75 o 
   6 -10   1       21.34       50.87     89.63 o 
 -14  -9   1        8.71       75.10     72.68 o 
 -13  -9   1       45.21       46.03     60.56 o 
 -12  -9   1      219.70      174.42     72.68 o 
 -11  -9   1      113.10       66.96     44.22 o 
 -10  -9   1      919.85      932.13     78.29 o 
  -9  -9   1     1090.05     1142.16     80.02 o 
  -8  -9   1     4114.15     4262.37    192.59 o 
  -7  -9   1      272.94      294.61     46.53 o 
  -6  -9   1        8.80       11.14     28.22 o 
  -5  -9   1     2607.51     2733.77    115.83 o 
  -4  -9   1     1951.71     1968.97     94.04 o 
  -3  -9   1     1674.24     1929.54     91.87 o 
  -2  -9   1       73.40       52.40     29.30 o 
  -1  -9   1        3.10       -5.37     27.69 o 
   0  -9   1      961.81      880.87    152.62 o 
   1  -9   1      852.03      872.10    142.93 o 
   2  -9   1       64.05       75.10     79.94 o 
   3  -9   1       48.25       43.61     79.94 o 
   4  -9   1        8.29       33.92     89.63 o 
   5  -9   1       44.76       84.79    104.17 o 
   6  -9   1        1.54       38.76     99.32 o 
   7  -9   1        3.23       -4.85     82.37 o 
 -14  -8   1      230.81      152.62     75.10 o 
 -13  -8   1       67.06       89.63     62.99 o 
 -12  -8   1      780.33      787.31    111.44 o 
 -11  -8   1        8.00       33.92     46.03 o 
 -10  -8   1        4.90       33.92     46.03 o 
  -9  -8   1     2549.45     2475.96    115.54 o 
  -8  -8   1       21.18       20.89     26.77 o 
  -7  -8   1      192.42      469.97     77.52 o 
  -6  -8   1        9.66        9.69     23.26 o 
  -5  -8   1      504.20      506.90     54.51 o 
  -4  -8   1      338.97      201.59     50.87 o 
  -3  -8   1        3.14       13.45     36.34 o 
  -2  -8   1     2537.14     2815.21    111.14 o 
  -1  -8   1       14.47       -2.98     20.54 o 
   0  -8   1      519.00      537.83     49.13 o 
   1  -8   1       52.05       90.76     32.03 o 
   2  -8   1      886.27      866.35     89.63 o 
   3  -8   1      129.29        9.69     77.52 o 
   4  -8   1      733.97      838.19    152.62 o 
   5  -8   1       80.85       43.61     82.37 o 
   6  -8   1        1.13       12.11     77.52 o 
   7  -8   1      108.44       38.76     92.06 o 
   8  -8   1        9.43      123.55    106.59 o 
 -14  -7   1       14.53       70.25     70.25 o 
 -13  -7   1      138.19       65.41     70.25 o 
 -12  -7   1       24.32        9.69     50.87 o 
 -11  -7   1      622.97      651.65     94.48 o 
 -10  -7   1      107.53      155.04     55.72 o 
  -9  -7   1      422.66      370.64     70.25 o 
  -8  -7   1       26.32      -19.38     31.49 o 
  -7  -7   1       91.38       86.50     28.97 o 
  -6  -7   1     1175.40     1107.52     65.14 o 
  -5  -7   1     1287.38     1380.56     72.18 o 
  -4  -7   1       78.33       60.56     23.75 o 
  -3  -7   1      956.31      995.13     73.89 o 
  -2  -7   1     2591.83     2593.75    111.44 o 
  -1  -7   1     1942.69     2081.17    104.17 o 
   0  -7   1      802.69      812.89    123.55 o 
   1  -7   1      596.14      546.40     47.99 o 
   2  -7   1      234.09      190.34     36.11 o 
   3  -7   1      998.37      933.31    142.93 o 
   4  -7   1      110.89      137.13     39.58 o 
   5  -7   1      737.38      484.50    121.13 o 
   6  -7   1       56.69       41.18     79.94 o 
   7  -7   1       10.21      -60.56     60.56 o 
   8  -7   1       82.46      193.80    118.70 o 
 -14  -6   1        0.04        4.85     60.56 o 
 -13  -6   1      484.90      341.57     89.63 o 
 -12  -6   1        4.55        0.00     48.45 o 
 -11  -6   1       28.28       75.10     53.30 o 
 -10  -6   1     1424.84     1531.02    125.97 o 
  -9  -6   1      432.11      462.70     72.68 o 
  -8  -6   1       87.07       55.72     46.03 o 
  -7  -6   1      801.70      695.26     72.68 o 
  -6  -6   1     1242.84     1198.06     66.21 o 
  -5  -6   1    29246.84    30477.36    739.15 o 
  -4  -6   1      196.80      193.21     29.57 o 
  -3  -6   1      346.96      385.06     36.68 o 
  -2  -6   1       41.39       47.43     23.01 o 
  -1  -6   1     6854.65     7078.07    202.43 o 
   0  -6   1     5945.85     5845.59    175.45 o 
   1  -6   1      230.10      276.89     64.20 o 
   2  -6   1        1.53       22.41     24.93 o 
   3  -6   1     1305.84     1148.09     67.42 o 
   4  -6   1      926.98     1050.10     70.74 o 
   5  -6   1      776.24      931.48     72.25 o 
   6  -6   1     1155.99     1414.51    102.96 o 
   7  -6   1      646.29      559.60    138.08 o 
   8  -6   1      450.23      365.80    123.55 o 
   9  -6   1       33.23      101.75    101.75 o 
 -14  -5   1      238.26      251.94     89.63 o 
 -13  -5   1       27.53       75.10     70.25 o 
 -12  -5   1       50.58       33.92     53.30 o 
 -11  -5   1      504.83      394.87     79.94 o 
 -10  -5   1       18.39       38.76     46.03 o 
  -9  -5   1     3114.01     2979.68    167.15 o 
  -8  -5   1      374.07      288.28     55.72 o 
  -7  -5   1     5483.19     4682.69    210.76 o 
  -6  -5   1      279.44      261.63     48.45 o 
  -5  -5   1     2957.21     2950.61    140.51 o 
  -4  -5   1    25910.25    27785.67    672.58 o 
  -3  -5   1        1.14       13.90     15.67 o 
  -2  -5   1     1838.54     1358.71    294.33 o 
  -1  -5   1    12296.66    13233.28    337.57 o 
   0  -5   1     3648.30     3577.99    188.96 o 
   1  -5   1       69.66      107.68     22.74 o 
   2  -5   1      492.24      503.07     40.45 o 
   3  -5   1       87.20       89.41     23.02 o 
   4  -5   1       93.26       69.41     30.63 o 
   5  -5   1     1425.01     1571.81    102.96 o 
   6  -5   1        0.87       -4.85     29.86 o 
   7  -5   1      587.14      581.31     66.02 o 
   8  -5   1      365.27      278.59     99.32 o 
   9  -5   1        2.65        0.00     77.52 o 
  10  -5   1       88.59       79.94    101.75 o 
 -14  -4   1      272.76      322.19     92.06 o 
 -13  -4   1      145.64      179.27     75.10 o 
 -12  -4   1      181.84      169.58     65.41 o 
 -11  -4   1      482.33      419.09     77.52 o 
 -10  -4   1      123.76      218.03     58.14 o 
  -9  -4   1      353.65      322.19     62.99 o 
  -8  -4   1      255.23      297.97     55.72 o 
  -7  -4   1       14.82      -24.23     24.23 o 
  -6  -4   1      375.39      385.18     50.87 o 
  -5  -4   1     2812.14     2766.50    130.82 o 
  -4  -4   1     2438.99     2681.71    123.55 o 
  -3  -4   1    13797.47    14014.81    348.35 o 
  -2  -4   1     2298.25     2508.92     82.62 o 
  -1  -4   1      180.98      217.00     43.61 o 
   0  -4   1     3711.34     3961.88    117.30 o 
   1  -4   1     2544.99     2583.29     88.27 o 
   2  -4   1     5987.87     5527.75    161.54 o 
   3  -4   1     5567.22     5730.52    146.71 o 
   4  -4   1       62.08       72.84     21.00 o 
   5  -4   1      117.96       80.57     25.54 o 
   6  -4   1     1824.46     1562.25    102.96 o 
   7  -4   1      867.55     1195.93     83.25 o 
   8  -4   1      389.98      385.95    104.17 o 
   9  -4   1       69.52       84.47     51.79 o 
  10  -4   1      186.69      140.51    104.17 o 
  11  -4   1      103.70       94.48    111.44 o 
 -14  -3   1        6.54      -24.23     60.56 o 
 -13  -3   1        1.64       24.23     60.56 o 
 -12  -3   1       53.60       99.32     58.14 o 
 -11  -3   1       28.53      -33.92     33.92 o 
 -10  -3   1      382.56      239.83     62.99 o 
  -9  -3   1       15.89       19.38     38.76 o 
  -8  -3   1        0.72      -24.23     24.23 o 
  -7  -3   1     6093.03     5445.78    227.72 o 
  -6  -3   1      440.88      540.22     55.72 o 
  -5  -3   1    10317.26     8781.57    317.35 o 
  -4  -3   1     6785.85     6414.78    234.98 o 
  -3  -3   1      961.34      944.78     55.72 o 
  -2  -3   1    16319.97    17135.27    412.84 o 
  -1  -3   1     5062.10     5447.79    144.35 o 
   0  -3   1    10131.09     9748.90    245.62 o 
   1  -3   1     3085.91     3081.05    110.22 o 
   2  -3   1     1439.78     1462.46     57.23 o 
   3  -3   1     9494.05     9178.85    314.93 o 
   4  -3   1     1071.34     1175.84     70.25 o 
   5  -3   1      680.14      693.40     49.13 o 
   6  -3   1      352.18      289.49     41.76 o 
   7  -3   1        0.41       10.50     23.83 o 
   8  -3   1     1249.76     1482.10     95.73 o 
   9  -3   1      756.84      705.95     77.07 o 
  10  -3   1      112.23      149.09     54.63 o 
  11  -3   1       43.33       72.78     56.88 o 
 -13  -2   1        6.37      -43.61     43.61 o 
 -12  -2   1       26.80      -43.61     43.61 o 
 -11  -2   1      769.11      995.65    106.59 o 
 -10  -2   1       83.65       48.45     46.03 o 
  -9  -2   1     1246.14     1211.25    104.17 o 
  -8  -2   1      581.94      605.63     70.25 o 
  -7  -2   1     1908.13     1950.11    113.86 o 
  -6  -2   1    10518.28     9818.40    353.69 o 
  -5  -2   1      260.13      261.63     38.76 o 
  -4  -2   1       97.35       99.32     24.23 o 
  -3  -2   1     5512.84     5232.60    188.96 o 
  -2  -2   1       28.91       24.23     12.11 o 
  -1  -2   1     3259.29     3735.17     98.37 o 
   0  -2   1      223.00      179.02     29.07 o 
   1  -2   1     1040.34      947.00     86.00 o 
   2  -2   1       56.80       50.62     21.76 o 
   3  -2   1      739.65      771.96     41.09 o 
   4  -2   1     1043.14      981.65     69.22 o 
   5  -2   1     2362.43     2570.94     86.71 o 
   6  -2   1      539.84      484.99     45.80 o 
   7  -2   1     1407.22     1571.38     78.42 o 
   8  -2   1      164.23      211.76     47.50 o 
   9  -2   1       39.52       12.74     39.24 o 
  10  -2   1       71.92      121.36     50.18 o 
  11  -2   1       18.69       10.66     48.38 o 
  12  -2   1       24.62      -47.35     52.81 o 
 -13  -1   1       20.60      -19.38     60.56 o 
 -12  -1   1       32.74       43.61     60.56 o 
 -11  -1   1       11.25        7.27     50.87 o 
 -10  -1   1      263.04      232.56     65.41 o 
  -9  -1   1      395.52      426.36     70.25 o 
  -8  -1   1        1.89       20.70     35.13 o 
  -7  -1   1        0.24        7.61     23.26 o 
  -6  -1   1     1729.95     1708.24    119.91 o 
  -5  -1   1        2.34        0.77     16.21 o 
  -4  -1   1      283.44      310.08     36.34 o 
  -3  -1   1     6536.48     6950.15    239.83 o 
  -2  -1   1      705.51      632.27     36.34 o 
  -1  -1   1      209.31      191.38     14.54 o 
   0  -1   1    34629.14    36858.35   1300.88 o 
   1  -1   1       16.63        0.35      2.39 o 
   2  -1   1     8037.64     6786.89    176.87 o 
   3  -1   1       50.15       53.77     14.74 o 
   4  -1   1     2341.85     2328.11     73.10 o 
   5  -1   1    13592.74    13415.37    302.04 o 
   6  -1   1      247.56      296.39     34.88 o 
   7  -1   1       22.07       21.68     24.99 o 
   8  -1   1      479.42      464.02     49.60 o 
   9  -1   1      440.35      391.52     59.73 o 
  10  -1   1      888.89     1058.34    161.10 o 
  11  -1   1        0.82      -10.09     42.92 o 
  12  -1   1       24.20       42.19     53.30 o 
 -13   0   1       74.68      116.28     77.52 o 
 -12   0   1        2.24       -2.42     60.56 o 
 -11   0   1      339.83      308.49     84.79 o 
 -10   0   1     1048.52     1212.82     90.73 o 
  -9   0   1      419.09      508.07     61.39 o 
  -8   0   1       52.97       28.46     29.57 o 
  -7   0   1       99.79       41.04     27.11 o 
  -6   0   1       54.66       47.55    121.13 o 
  -5   0   1       61.87       55.23     20.16 o 
  -4   0   1     7907.31     6469.60    179.16 o 
  -3   0   1     1523.42     1434.07     55.29 o 
  -2   0   1     2687.93     2957.57    167.15 o 
  -1   0   1     1267.27      932.81    121.13 o 
   1   0   1     2526.95     2553.00    121.12 o 
   2   0   1     2097.97     1965.55    117.26 o 
   3   0   1     8557.24     7775.33    223.05 o 
   4   0   1     2801.02     2987.87     86.09 o 
   5   0   1      576.44      770.55     43.39 o 
   6   0   1    11581.46    10600.29    251.05 o 
   7   0   1      175.29      165.99     51.66 o 
   8   0   1      875.52      918.60     60.99 o 
   9   0   1      534.68      510.17     89.41 o 
  10   0   1       18.58       10.38     34.88 o 
  11   0   1      303.38      434.53     66.73 o 
  12   0   1       50.86       10.40     46.56 o 
  13   0   1       48.34        4.85     65.41 o 
 -12   1   1        0.23       40.53     51.53 o 
 -11   1   1       11.87      -33.05     44.22 o 
 -10   1   1        3.28      -21.51     41.20 o 
  -9   1   1       63.63       49.71     38.76 o 
  -8   1   1      654.07      786.12     68.99 o 
  -7   1   1      837.09      852.12     89.63 o 
  -6   1   1     8141.61     7533.51    317.35 o 
  -5   1   1      344.67      389.66     38.09 o 
  -4   1   1       64.34       36.99     24.13 o 
  -3   1   1    12961.97    11669.45    266.02 o 
  -2   1   1     5988.07     5214.46    119.05 o 
  -1   1   1    47568.42    49078.95   1379.61 o 
   0   1   1      344.84      159.89     16.96 o 
   1   1   1       10.61        5.65      6.50 o 
   2   1   1     2788.45     2935.74     72.49 o 
   3   1   1      587.99      564.58     41.14 o 
   4   1   1     4197.96     3412.44    122.56 o 
   5   1   1     2420.92     2434.50    117.60 o 
   6   1   1     1981.48     2057.81     76.34 o 
   7   1   1      104.44      188.36     30.42 o 
   8   1   1      427.25      388.97     43.83 o 
   9   1   1        5.88       -7.65     25.85 o 
  10   1   1       73.17       50.39     37.16 o 
  11   1   1      273.76      183.87     50.03 o 
  12   1   1        5.56      -19.38     50.87 o 
  13   1   1      118.03      155.04     77.52 o 
 -12   2   1       29.01       17.30     72.68 o 
 -11   2   1      684.64      765.97     89.63 o 
 -10   2   1        7.65       11.52     38.51 o 
  -9   2   1      410.49      394.78     60.47 o 
  -8   2   1        4.76       39.63     39.97 o 
  -7   2   1      699.15      798.74     63.18 o 
  -6   2   1      888.70      920.03     52.81 o 
  -5   2   1       82.30       68.53     38.99 o 
  -4   2   1     1168.25     1124.17     50.13 o 
  -3   2   1     9604.52    10158.40    313.27 o 
  -2   2   1      230.29      253.40     19.18 o 
  -1   2   1     1408.62     1244.90     69.04 o 
   0   2   1      543.45      557.51     26.77 o 
   1   2   1       57.91       21.80     32.70 o 
   2   2   1       29.11       36.34     13.36 o 
   3   2   1    60598.09    62826.55   2547.26 o 
   4   2   1     1463.70     1497.83    138.08 o 
   5   2   1     2367.27     2190.02     92.08 o 
   6   2   1      742.29      912.59     61.07 o 
   7   2   1     1200.55     1247.92     74.12 o 
   8   2   1     2184.44     1920.56    102.53 o 
   9   2   1      987.74      993.23     92.06 o 
  10   2   1      554.34      671.03     84.79 o 
  11   2   1       16.98       55.72     46.03 o 
  12   2   1      164.78      159.89     67.83 o 
  13   2   1      440.48      375.49     92.06 o 
 -11   3   1        9.95       18.67     52.22 o 
 -10   3   1       60.38       84.83     50.56 o 
  -9   3   1       47.50       79.07     41.20 o 
  -8   3   1       38.96       74.06     40.70 o 
  -7   3   1       92.70      126.12     36.37 o 
  -6   3   1     1808.81     1903.96     94.10 o 
  -5   3   1      253.11      350.12     35.75 o 
  -4   3   1     2214.15     2076.22     98.18 o 
  -3   3   1       39.38       54.73     15.32 o 
  -2   3   1      717.21      771.59     33.24 o 
  -1   3   1    16247.76    13320.03    832.13 o 
   0   3   1     3421.99     3429.75    101.85 o 
   1   3   1    69217.18    69690.66   1620.75 o 
   2   3   1     1195.31     1208.83     62.99 o 
   3   3   1      325.80      305.24     33.92 o 
   4   3   1     4033.81     3963.21    162.31 o 
   5   3   1     3259.50     3023.28    140.51 o 
   6   3   1     4311.48     4081.91    179.27 o 
   7   3   1     4872.45     5043.65    218.03 o 
   8   3   1       31.95       55.72     33.92 o 
   9   3   1     4968.66     4765.06    225.29 o 
  10   3   1       27.00        9.69     38.76 o 
  11   3   1      404.50      380.33     75.10 o 
  12   3   1      758.49      772.78    104.17 o 
  13   3   1       16.49       26.65     60.56 o 
  14   3   1       82.19      281.01     94.48 o 
 -11   4   1       31.41       14.31     62.19 o 
 -10   4   1       23.93       -8.59     46.53 o 
  -9   4   1      236.58      272.67     64.02 o 
  -8   4   1       34.86      -16.68     37.57 o 
  -7   4   1        2.31       31.01     33.75 o 
  -6   4   1      391.08      313.30     47.32 o 
  -5   4   1     1384.05     1492.56     84.24 o 
  -4   4   1     1325.58     1472.63     61.71 o 
  -3   4   1     3895.82     3838.36    105.55 o 
  -2   4   1     1595.78     1632.93     55.31 o 
  -1   4   1       36.24       46.87     19.20 o 
   0   4   1     2437.01     1982.77     76.31 o 
   1   4   1     2550.36     2455.23     83.23 o 
   2   4   1      985.29     1144.28     96.90 o 
   3   4   1       47.09       43.61     15.42 o 
   4   4   1       73.54       38.19     14.48 o 
   5   4   1       34.20      -19.38     19.38 o 
   6   4   1      126.77      222.87     43.61 o 
   7   4   1      260.53      213.18     46.03 o 
   8   4   1      393.94      276.17     53.30 o 
   9   4   1      137.06      118.70     50.87 o 
  10   4   1      953.50      973.85    101.75 o 
  11   4   1       17.28      -21.80     43.61 o 
  12   4   1       31.63       58.14     58.14 o 
  13   4   1       53.10       72.68     53.30 o 
  14   4   1       53.21       94.48     75.10 o 
 -10   5   1       16.71       93.70     62.86 o 
  -9   5   1        5.92      -13.15     47.60 o 
  -8   5   1      244.71      354.20     61.63 o 
  -7   5   1      455.22      419.89     63.46 o 
  -6   5   1     1159.14     1260.89     85.84 o 
  -5   5   1      468.96      527.41     57.23 o 
  -4   5   1      688.25      622.07     53.55 o 
  -3   5   1      714.34      683.12     40.56 o 
  -2   5   1      592.79      514.72    118.70 o 
  -1   5   1     3914.92     3730.06    123.86 o 
   0   5   1     4248.72     4305.54    150.20 o 
   1   5   1     2406.33     2671.61     94.29 o 
   2   5   1      284.21      218.03     26.77 o 
   3   5   1      610.83      702.54     43.05 o 
   4   5   1     1111.73     1096.31     53.94 o 
   5   5   1      772.40      776.93     53.30 o 
   6   5   1      664.70      915.71     77.52 o 
   7   5   1      655.96      671.03     72.68 o 
   8   5   1     2583.10     2708.36    155.04 o 
   9   5   1        4.15       31.49     38.76 o 
  10   5   1        5.68       82.37     50.87 o 
  11   5   1      125.72      116.28     58.14 o 
  12   5   1      156.28      147.77     67.83 o 
  13   5   1      756.48      901.17    121.13 o 
  14   5   1      175.35      111.44     72.68 o 
  -9   6   1        7.18      116.28    104.17 o 
  -8   6   1        2.36      -22.07     43.92 o 
  -7   6   1        2.43       43.31     42.72 o 
  -6   6   1      401.57      465.55     63.83 o 
  -5   6   1       82.08       82.50     40.45 o 
  -4   6   1      187.22      141.32     38.28 o 
  -3   6   1     1233.35     1265.26     74.78 o 
  -2   6   1       49.14       24.46     24.58 o 
  -1   6   1      686.68      607.67     46.56 o 
   0   6   1       35.55       67.93     26.65 o 
   1   6   1     2403.93     2523.59     95.31 o 
   2   6   1     5507.11     5158.22    222.87 o 
   3   6   1     1965.72     2033.03     83.75 o 
   4   6   1    12302.07    13525.70    354.57 o 
   5   6   1      117.14      127.47     27.41 o 
   6   6   1       45.21       58.14     23.98 o 
   7   6   1    12180.87    11567.44    426.36 o 
   8   6   1     1038.60      976.27     92.06 o 
   9   6   1     2718.07     3052.35    172.00 o 
  10   6   1       84.43       72.68     50.87 o 
  11   6   1      181.61       92.06     60.56 o 
  12   6   1      345.95      261.63     77.52 o 
  13   6   1       20.17      113.86     70.25 o 
  14   6   1      216.15      271.32     89.63 o 
  -8   7   1       23.02       -2.42     75.10 o 
  -7   7   1        1.35       77.52     84.79 o 
  -6   7   1       71.43       92.66     50.62 o 
  -5   7   1      300.03      243.50     56.44 o 
  -4   7   1     1342.66     1455.46     89.75 o 
  -3   7   1        1.20      -12.72     27.42 o 
  -2   7   1       40.02       17.10     35.13 o 
  -1   7   1     1926.41     1932.91     88.69 o 
   0   7   1     3094.88     2853.60    112.46 o 
   1   7   1     2190.12     2326.99     97.07 o 
   2   7   1     2420.09     2907.20    110.98 o 
   3   7   1      755.67      695.86     66.62 o 
   4   7   1     2472.98     2766.48    107.55 o 
   5   7   1     3701.05     3700.11    192.59 o 
   6   7   1      961.40      851.65     58.24 o 
   7   7   1      222.05      235.56     36.80 o 
   8   7   1     1803.81     1902.42     91.34 o 
   9   7   1        3.35        9.69     36.34 o 
  10   7   1       34.50        4.85     41.18 o 
  11   7   1       80.25       94.48     55.72 o 
  12   7   1       24.35       36.34     50.87 o 
  13   7   1        1.75        0.00     53.30 o 
  14   7   1       52.39      -53.30     53.30 o 
  -8   8   1       66.97       75.10    101.75 o 
  -7   8   1       72.16       53.30     94.48 o 
  -6   8   1       15.09        7.27     87.21 o 
  -5   8   1      383.88      450.59    128.39 o 
  -4   8   1       87.04       33.43     64.20 o 
  -3   8   1     1041.48     1099.85     80.33 o 
  -2   8   1      549.88      632.50     62.64 o 
  -1   8   1      281.13      296.51     42.62 o 
   0   8   1     1734.04     1872.85     93.13 o 
   1   8   1       44.14       23.13     24.58 o 
   2   8   1      649.95      673.46     55.57 o 
   3   8   1      800.79      759.93     58.65 o 
   4   8   1     2139.25     2406.51    103.02 o 
   5   8   1        9.31       -2.86     23.80 o 
   6   8   1     2744.57     3291.08    127.62 o 
   7   8   1       21.15       20.59     27.41 o 
   8   8   1      278.67      293.13     43.66 o 
   9   8   1     3145.22     3294.34    175.63 o 
  10   8   1      804.63      753.40     94.48 o 
  11   8   1      742.40      746.13     96.90 o 
  12   8   1       30.77      123.55     58.14 o 
  13   8   1       29.81       33.92     55.72 o 
  14   8   1      342.22      222.87     82.37 o 
  -7   9   1        1.02      -41.18    106.59 o 
  -6   9   1       13.76       31.49     99.32 o 
  -5   9   1        6.00      -65.41     65.41 o 
  -4   9   1        2.98      -43.61     82.37 o 
  -3   9   1      348.07      364.03     56.41 o 
  -2   9   1      132.40      122.72     40.18 o 
  -1   9   1      408.85      439.93     54.54 o 
   0   9   1       25.50      -11.86     29.59 o 
   1   9   1       20.51        8.27     27.78 o 
   2   9   1     3319.89     3183.95    128.43 o 
   3   9   1      270.51      325.62     72.68 o 
   4   9   1     2201.18     2086.00    100.07 o 
   5   9   1     1423.13     1559.33     87.31 o 
   6   9   1      851.54      913.22     68.98 o 
   7   9   1     2422.66     2928.43    124.17 o 
   8   9   1      739.02      802.14     67.52 o 
   9   9   1        9.28       12.83     31.38 o 
  10   9   1     2420.38     2257.77    152.62 o 
  11   9   1      115.81       99.32     60.56 o 
  12   9   1     1420.97     1589.16    145.35 o 
  13   9   1        8.61       -4.85     53.30 o 
  14   9   1        4.08      -14.54     60.56 o 
  -6  10   1        1.20      -19.38    106.59 o 
  -5  10   1        1.11       84.79    113.86 o 
  -4  10   1       10.95      101.75     99.32 o 
  -3  10   1      196.27      247.10    109.01 o 
  -2  10   1      593.04      603.20    140.51 o 
  -1  10   1      410.97      412.51     59.18 o 
   0  10   1      345.71      328.20     52.66 o 
   1  10   1      275.05      248.77     48.30 o 
   2  10   1      579.05      702.57     88.42 o 
   3  10   1     2406.81     2744.94    124.89 o 
   4  10   1     3422.40     3542.32    143.06 o 
   5  10   1     2330.25     2586.58    119.32 o 
   6  10   1        0.62       -6.70     27.78 o 
   7  10   1     1279.19     1214.05     83.75 o 
   8  10   1        2.15       47.21     38.76 o 
   9  10   1      229.71      329.46     77.52 o 
  10  10   1       91.55      142.93     62.99 o 
  11  10   1        2.82       29.07     48.45 o 
  12  10   1       32.48      -48.45     48.45 o 
  13  10   1       35.34      155.04     77.52 o 
  14  10   1        3.64       38.76     72.68 o 
  -4  11   1       16.28       21.80     99.32 o 
  -3  11   1        4.94        2.42     94.48 o 
  -2  11   1      141.71      186.53    116.28 o 
  -1  11   1       73.09      130.82    104.17 o 
   0  11   1        6.80       -2.42     75.10 o 
   1  11   1       16.48       13.97     66.62 o 
   2  11   1      326.04      284.99     52.66 o 
   3  11   1      325.20      254.85     72.68 o 
   4  11   1      159.09      152.82     45.81 o 
   5  11   1        5.83       39.39     36.68 o 
   6  11   1      862.26      893.47     75.05 o 
   7  11   1      356.76      379.89     57.04 o 
   8  11   1        0.58       -2.42     41.18 o 
   9  11   1      151.97      368.22     77.52 o 
  10  11   1        0.58      109.01     55.72 o 
  11  11   1      496.78      469.97     96.90 o 
  12  11   1       11.94      -29.07     58.14 o 
  13  11   1       23.94      111.44     75.10 o 
  -3  12   1        4.95       82.37    116.28 o 
  -2  12   1       53.36      -72.68     96.90 o 
  -1  12   1       44.63       21.80     92.06 o 
   0  12   1      123.71      176.84    111.44 o 
   1  12   1       39.77       43.61     94.48 o 
   2  12   1      356.66      276.17    113.86 o 
   3  12   1       21.47       10.71     38.54 o 
   4  12   1      353.46      418.79     63.46 o 
   5  12   1     1523.57     1854.66    351.26 o 
   6  12   1      709.42      678.82     73.82 o 
   7  12   1       93.20       71.46     42.39 o 
   8  12   1      107.94       99.32     55.72 o 
   9  12   1      221.51      125.97     62.99 o 
  10  12   1     1076.81     1044.10    121.13 o 
  11  12   1      289.65      356.11     92.06 o 
  12  12   1       42.82       33.92     58.14 o 
  13  12   1       93.65       19.38     67.83 o 
  -2  13   1        2.05       26.65    123.55 o 
  -1  13   1        4.78      -21.80     99.32 o 
   0  13   1       21.38       29.07     99.32 o 
   1  13   1       19.76        9.69    101.75 o 
   2  13   1      487.17      695.26    159.89 o 
   3  13   1       35.57       41.18     94.48 o 
   4  13   1       75.71       48.45     99.32 o 
   5  13   1      352.84      345.28     86.00 o 
   6  13   1       26.65       -6.83     49.66 o 
   7  13   1      368.29      307.66     79.94 o 
   8  13   1      170.01      273.74     75.10 o 
   9  13   1        8.45      -46.03     46.03 o 
  10  13   1      175.72      242.25     79.94 o 
  11  13   1      199.85      268.90     82.37 o 
  12  13   1      138.58       94.48     72.68 o 
   0  14   1       54.94      -55.72    109.01 o 
   1  14   1       26.69        0.00    111.44 o 
   2  14   1        1.31       33.92    116.28 o 
   3  14   1       69.85        0.00    104.17 o 
   4  14   1        0.63        0.00    104.17 o 
   5  14   1        9.72      -33.92     89.63 o 
   7  14   1        5.99       21.80     58.14 o 
   8  14   1       18.71       92.06     65.41 o 
   9  14   1      190.96      232.56     79.94 o 
  10  14   1       33.90       38.76     60.56 o 
  11  14   1        0.70        0.00     65.41 o 
   3  15   1        2.49        0.00    123.55 o 
   4  15   1       41.77      -43.61    109.01 o 
   9  15   1      267.36      293.12     92.06 o 
  -8 -15   2       22.00       36.34    109.01 o 
  -7 -15   2        7.98       38.76    101.75 o 
  -6 -15   2       93.86        7.27    111.44 o 
  -5 -15   2      120.05       84.79    125.97 o 
  -4 -15   2      248.91      123.55    125.97 o 
 -11 -14   2        1.31      106.59     70.25 o 
  -8 -14   2       92.55       82.37    101.75 o 
  -7 -14   2      155.58      218.03    111.44 o 
  -6 -14   2        6.90      -33.92     92.06 o 
  -5 -14   2       19.90       72.68    109.01 o 
  -4 -14   2       77.95      155.04    113.86 o 
  -3 -14   2        8.99       -4.85    106.59 o 
  -2 -14   2        0.92      -38.76    101.75 o 
  -1 -14   2       52.58       65.41    128.39 o 
 -12 -13   2      105.61      104.17     75.10 o 
 -11 -13   2        8.76       31.49     60.56 o 
 -10 -13   2       48.33       70.25     65.41 o 
  -9 -13   2       51.98       88.80     51.98 o 
  -8 -13   2        2.67       61.53     48.38 o 
  -7 -13   2      479.85      574.13    133.24 o 
  -6 -13   2        1.91       58.14     82.37 o 
  -5 -13   2      110.37      -12.11     77.52 o 
  -4 -13   2      302.63      392.45    125.97 o 
  -3 -13   2      101.99       -7.27     94.48 o 
  -2 -13   2      472.72      656.50    159.89 o 
  -1 -13   2        2.01      -55.72     94.48 o 
   0 -13   2       45.76       12.11    113.86 o 
   1 -13   2       35.96       26.65     99.32 o 
 -13 -12   2        2.52       -2.42     62.99 o 
 -12 -12   2       66.77      164.73     72.68 o 
 -11 -12   2      252.08      218.03     77.52 o 
 -10 -12   2      142.19      338.93     67.83 o 
  -9 -12   2      122.63      121.61     48.38 o 
  -8 -12   2       59.46       13.68     40.71 o 
  -7 -12   2      106.88      186.03     51.53 o 
  -6 -12   2     2688.18     2761.65    230.14 o 
  -5 -12   2     1022.96     1053.79    155.04 o 
  -4 -12   2      348.20      377.91    113.86 o 
  -3 -12   2      294.51      319.77    116.28 o 
  -2 -12   2       50.31      -12.11     82.37 o 
  -1 -12   2      249.22      186.53    111.44 o 
   0 -12   2        2.11       -9.69     82.37 o 
   1 -12   2        0.52      -16.96     87.21 o 
   2 -12   2      118.38       16.96    109.01 o 
   3 -12   2        9.91       72.68    106.59 o 
 -13 -11   2       14.61       24.23     65.41 o 
 -12 -11   2        5.90       14.54     60.56 o 
 -11 -11   2      327.38      453.02    112.65 o 
 -10 -11   2      204.59      187.99     52.41 o 
  -9 -11   2      355.45      377.85     62.69 o 
  -8 -11   2        2.34        7.27     33.65 o 
  -7 -11   2        5.00        7.32     37.55 o 
  -6 -11   2     3076.99     3093.08    137.25 o 
  -5 -11   2      440.75      433.54     87.21 o 
  -4 -11   2       73.08       72.68     77.52 o 
  -3 -11   2      316.20      271.32    101.75 o 
  -2 -11   2       53.49       62.99     77.52 o 
  -1 -11   2      165.29      220.45     96.90 o 
   0 -11   2       57.09       38.76     89.63 o 
   1 -11   2      387.48      423.94    135.66 o 
   2 -11   2       53.03       14.54     79.94 o 
   3 -11   2       65.79      125.97    116.28 o 
   4 -11   2       35.01      106.59    106.59 o 
 -13 -10   2       52.05       55.72     67.83 o 
 -12 -10   2       16.53       53.30     58.14 o 
 -11 -10   2     1418.60     1439.86    102.44 o 
 -10 -10   2      297.21      333.95     59.30 o 
  -9 -10   2       25.13       -6.30     32.25 o 
  -8 -10   2     1649.98     1713.63     98.84 o 
  -7 -10   2      315.80      336.37     51.53 o 
  -6 -10   2      333.12      377.58     53.32 o 
  -5 -10   2      118.61      102.63     54.51 o 
  -4 -10   2     2217.86     2263.00    157.46 o 
  -3 -10   2      142.88      161.14     41.09 o 
  -2 -10   2     2063.46     2097.89    196.22 o 
  -1 -10   2      451.34      571.71    121.13 o 
   0 -10   2        1.04       29.07     79.94 o 
   1 -10   2     1044.90      915.71    157.46 o 
   2 -10   2       50.75       33.92     75.10 o 
   3 -10   2       27.34      164.73     99.32 o 
   4 -10   2       83.63      184.11    113.86 o 
   5 -10   2        0.37       21.80     87.21 o 
 -14  -9   2        4.07       12.11     65.41 o 
 -13  -9   2       19.76      -24.23     55.72 o 
 -12  -9   2       40.17       79.94     60.56 o 
 -11  -9   2       76.83       26.41     42.46 o 
 -10  -9   2       12.72       14.98     37.22 o 
  -9  -9   2      227.75      152.15     42.98 o 
  -8  -9   2     1086.19      943.82     71.58 o 
  -7  -9   2     2275.52     2451.87    111.16 o 
  -6  -9   2     1059.52     1022.03     70.28 o 
  -5  -9   2       19.61       21.80     42.39 o 
  -4  -9   2      670.53      887.77    122.34 o 
  -3  -9   2     1911.65     2135.72    164.73 o 
  -2  -9   2      656.69      590.96     55.72 o 
  -1  -9   2     1009.43      992.39     67.87 o 
   0  -9   2       65.54       31.49     67.83 o 
   1  -9   2        9.26       16.96     75.10 o 
   2  -9   2      514.02      482.08    121.13 o 
   3  -9   2      283.39      297.97    109.01 o 
   4  -9   2       71.63      101.75     94.48 o 
   5  -9   2       16.04        4.85     82.37 o 
   6  -9   2        1.59       31.49     94.48 o 
   7  -9   2       21.23        0.00     96.90 o 
 -14  -8   2       64.23      135.66     72.68 o 
 -13  -8   2       95.00      249.52     82.37 o 
 -12  -8   2      522.44      491.77     92.06 o 
 -11  -8   2     3208.11     3619.22    210.76 o 
 -10  -8   2       22.68        0.00     48.45 o 
  -9  -8   2     4210.11     4104.50    159.28 o 
  -8  -8   2     2480.17     2236.82    105.82 o 
  -7  -8   2      102.63       68.10     30.27 o 
  -6  -8   2     2340.95     2383.17    101.85 o 
  -5  -8   2      121.31      122.92     33.12 o 
  -4  -8   2      695.60      667.41     52.81 o 
  -3  -8   2     2500.24     2624.86    103.96 o 
  -2  -8   2      230.75      276.24     36.11 o 
  -1  -8   2      550.67      594.44     92.06 o 
   0  -8   2      193.06      240.73     35.07 o 
   1  -8   2        5.64      -55.72     58.14 o 
   2  -8   2      218.32      259.21     96.90 o 
   3  -8   2      817.49      843.03    142.93 o 
   4  -8   2        0.55       -9.69     60.56 o 
   5  -8   2      186.80      109.01     84.79 o 
   6  -8   2        7.20       79.94     89.63 o 
   7  -8   2        0.41      -50.87     84.79 o 
   8  -8   2       76.52       60.56    106.59 o 
 -14  -7   2       18.29        2.42     58.14 o 
 -13  -7   2      132.30       89.63     60.56 o 
 -12  -7   2      665.55      857.57    111.44 o 
 -11  -7   2      162.79      162.31     60.56 o 
 -10  -7   2     2845.47     2919.11    179.27 o 
  -9  -7   2      529.10      678.30     84.79 o 
  -8  -7   2       34.22       -7.27     31.49 o 
  -7  -7   2      172.51      154.08     34.34 o 
  -6  -7   2     1204.35     1073.68     64.02 o 
  -5  -7   2       51.20       47.24     25.44 o 
  -4  -7   2     1746.15     1853.21     81.91 o 
  -3  -7   2       56.58       60.02     22.70 o 
  -2  -7   2      607.52      602.67    111.44 o 
  -1  -7   2     5875.95     5800.12    176.93 o 
   0  -7   2      235.39      220.18     31.48 o 
   1  -7   2     1695.66     1746.70     80.07 o 
   2  -7   2      226.93      274.98     83.58 o 
   3  -7   2      511.76      528.11    109.01 o 
   5  -7   2      550.24      656.50    138.08 o 
   6  -7   2      486.89      891.48    162.31 o 
   7  -7   2      293.10      319.77    118.70 o 
   8  -7   2       47.48      -16.96     89.63 o 
 -14  -6   2        4.02      125.97     72.68 o 
 -13  -6   2        1.02        7.27     50.87 o 
 -12  -6   2      172.16      147.77     65.41 o 
 -11  -6   2        0.60       46.03     48.45 o 
 -10  -6   2      267.47      162.31     60.56 o 
  -9  -6   2     2683.24     2340.14    147.77 o 
  -8  -6   2      304.65      397.29     65.41 o 
  -7  -6   2      950.65     1085.28     92.06 o 
  -6  -6   2        4.92       19.11     22.70 o 
  -5  -6   2      687.79      607.02     45.40 o 
  -4  -6   2      662.35      889.55     62.99 o 
  -3  -6   2     2630.10     2880.93    130.82 o 
  -2  -6   2       19.73       26.95     18.70 o 
  -1  -6   2     8082.66     8931.45    243.66 o 
   0  -6   2       24.62       24.44     38.76 o 
   1  -6   2     3938.14     3464.40    117.32 o 
   2  -6   2      192.62      243.21     42.39 o 
   3  -6   2      107.24       38.95     31.93 o 
   4  -6   2     2444.57     2606.61    130.82 o 
   5  -6   2      197.15      109.01     79.94 o 
   6  -6   2        4.30       82.37     77.52 o 
   7  -6   2      413.60      373.07    116.28 o 
   8  -6   2       75.74      116.28     94.48 o 
   9  -6   2        3.22        9.69     77.52 o 
 -14  -5   2       23.19       58.14     67.83 o 
 -13  -5   2      554.82      639.54    106.59 o 
 -12  -5   2      145.35       70.25     55.72 o 
 -11  -5   2     2508.91     2429.77    164.73 o 
 -10  -5   2      208.75      341.57     70.25 o 
  -9  -5   2       88.92       26.65     36.34 o 
  -8  -5   2     6709.31     6417.20    271.32 o 
  -7  -5   2      441.38      416.67     58.14 o 
  -6  -5   2     1773.73     1841.10    109.01 o 
  -5  -5   2     1612.14     1652.15     96.90 o 
  -4  -5   2       13.80       -2.29     15.75 o 
  -3  -5   2    12638.86    12708.77    324.58 o 
  -2  -5   2      127.11      171.92     23.35 o 
  -1  -5   2    10382.81    11175.56    289.85 o 
   0  -5   2      374.41      342.15     42.39 o 
   1  -5   2       58.29       32.18     30.28 o 
   2  -5   2     1353.18     1322.64     61.63 o 
   4  -5   2      417.74      335.73    123.67 o 
   5  -5   2     2304.75     2540.09    107.80 o 
   6  -5   2      772.22      818.50     73.89 o 
   7  -5   2       25.16      -19.38     65.41 o 
   8  -5   2       13.75       38.76     79.94 o 
   9  -5   2       60.69       50.87     82.37 o 
  10  -5   2        1.31       21.80     92.06 o 
 -14  -4   2        4.19       65.41     72.68 o 
 -13  -4   2      144.50       92.06     67.83 o 
 -12  -4   2      601.53      569.29     94.48 o 
 -11  -4   2        3.79       26.65     46.03 o 
 -10  -4   2     1094.38     1017.45    101.75 o 
  -9  -4   2       47.90       21.80     33.92 o 
  -8  -4   2       82.60      157.46     46.03 o 
  -7  -4   2      181.83      203.49     46.03 o 
  -6  -4   2       13.66      -14.54     24.23 o 
  -5  -4   2    17890.38    19346.09    641.96 o 
  -4  -4   2     1861.52     1911.35     96.90 o 
  -3  -4   2      576.38      588.82     56.93 o 
  -2  -4   2     4865.09     5348.34    147.80 o 
  -1  -4   2     1213.47     1166.75     70.25 o 
   0  -4   2      512.26      530.43     30.11 o 
   1  -4   2     2507.22     2455.31     82.17 o 
   2  -4   2      698.64      602.88     61.77 o 
   3  -4   2      160.38       80.32     32.63 o 
   4  -4   2     2685.30     2621.84    100.14 o 
   5  -4   2       11.12        6.71     28.11 o 
   6  -4   2     1574.40     1574.55     93.27 o 
   7  -4   2      900.99      989.43    156.25 o 
   8  -4   2      154.29      170.21     51.22 o 
   9  -4   2      379.18      545.06    140.51 o 
  10  -4   2        4.23       94.48     96.90 o 
  11  -4   2        1.17      125.97    104.17 o 
 -14  -3   2        2.13       55.72     72.68 o 
 -13  -3   2       94.86       99.32     70.25 o 
 -12  -3   2      337.40      465.12     89.63 o 
 -11  -3   2      156.77       75.10     55.72 o 
 -10  -3   2       56.44       48.45     46.03 o 
  -9  -3   2      228.10      227.72     55.72 o 
  -8  -3   2       17.50       36.34     31.49 o 
  -7  -3   2      105.40      128.39     41.18 o 
  -6  -3   2     2808.81     2766.50    135.66 o 
  -5  -3   2     1716.43     1606.12     92.06 o 
  -4  -3   2    13638.27    13817.95    460.28 o 
  -3  -3   2     1734.85     1521.33     75.10 o 
  -2  -3   2     2448.23     2565.20    141.72 o 
  -1  -3   2    40970.11    47895.59   1118.84 o 
   0  -3   2     3786.54     3866.76    107.56 o 
   1  -3   2     4613.72     4105.55    115.17 o 
   2  -3   2     1076.42      831.33    165.94 o 
   3  -3   2      739.54      664.74    107.12 o 
   4  -3   2     4071.98     3415.18     99.59 o 
   5  -3   2      349.84      366.48     35.47 o 
   6  -3   2     1336.40     1398.98     68.57 o 
   7  -3   2       67.24       35.45     28.56 o 
   8  -3   2        0.80       34.59     35.39 o 
   9  -3   2      150.01      201.80     54.63 o 
  10  -3   2       37.14       19.00     47.02 o 
  11  -3   2       14.15      104.17    101.75 o 
 -13  -2   2      276.13      336.73     87.21 o 
 -12  -2   2        4.37       19.38     55.72 o 
 -11  -2   2        4.56      -33.92     46.03 o 
 -10  -2   2      825.09     1022.30    101.75 o 
  -9  -2   2      522.19      394.87     65.41 o 
  -8  -2   2     6796.87     6594.05    276.17 o 
  -7  -2   2     1447.13     1465.61     96.90 o 
  -6  -2   2      236.24      215.60     41.18 o 
  -5  -2   2     9951.34     9617.33    341.57 o 
  -4  -2   2      994.12     1010.18     65.41 o 
  -3  -2   2    48043.88    48714.07   1514.06 o 
  -2  -2   2     4647.83     4331.43    152.62 o 
  -1  -2   2      328.28      302.36     18.34 o 
   1  -2   2      992.41      930.24     34.20 o 
   2  -2   2     3059.29     2827.81    109.59 o 
   3  -2   2     1376.48     1207.08     50.98 o 
   4  -2   2       43.90       55.53     17.90 o 
   5  -2   2     1548.33     1569.33     70.70 o 
   6  -2   2      697.96      722.20     49.81 o 
   7  -2   2      246.38      245.76     69.40 o 
   8  -2   2      353.55      315.71     62.05 o 
   9  -2   2     1321.09     1427.48     95.90 o 
  10  -2   2      267.26      303.45     64.20 o 
  11  -2   2      409.31      443.31     78.73 o 
  12  -2   2        3.77        7.27    101.75 o 
 -13  -1   2       99.03       89.63     70.25 o 
 -12  -1   2      289.30      351.26     84.79 o 
 -11  -1   2        9.04      -19.38     48.45 o 
 -10  -1   2       43.11       12.11     46.03 o 
  -9  -1   2      521.74      600.78     79.94 o 
  -8  -1   2     1587.25     1649.72    116.28 o 
  -7  -1   2     4255.05     3980.17    184.11 o 
  -6  -1   2      268.59      273.74     46.03 o 
  -5  -1   2       37.42       89.63     29.07 o 
  -4  -1   2      199.20      159.89     29.07 o 
  -3  -1   2      109.38      130.82     24.23 o 
  -2  -1   2     2066.83     1751.47     72.68 o 
  -1  -1   2        6.72        4.85      7.27 o 
   0  -1   2      147.46      167.15     21.80 o 
   1  -1   2    15983.13    16264.67    598.36 o 
   2  -1   2     4483.81     4251.91    139.22 o 
   3  -1   2       19.96       11.69     11.83 o 
   4  -1   2      664.38      656.50     36.41 o 
   5  -1   2     4567.65     4987.17    134.24 o 
   6  -1   2     1630.87     1633.18     69.34 o 
   7  -1   2     1640.33     1734.40     77.43 o 
   8  -1   2     1182.81     1328.80     73.70 o 
   9  -1   2       57.08       49.39     33.57 o 
  10  -1   2       23.36       14.48     38.50 o 
  11  -1   2      255.28      378.35     65.72 o 
  12  -1   2       33.58      104.71     55.75 o 
 -13   0   2        0.06      -16.96     65.41 o 
 -12   0   2       12.35       36.34     67.83 o 
 -11   0   2       58.72      176.84     62.99 o 
 -10   0   2        3.32        5.33     38.29 o 
  -9   0   2      272.49      300.44     52.33 o 
  -8   0   2       12.61      -12.33     27.92 o 
  -7   0   2        9.65       12.92     25.02 o 
  -6   0   2    12695.44    12506.39    337.98 o 
  -5   0   2      724.37      684.47     46.15 o 
  -4   0   2      119.80      164.43     25.44 o 
  -3   0   2    13410.22    11691.35    668.61 o 
  -2   0   2       19.07       -0.61      9.86 o 
  -1   0   2     4561.19     4992.77    169.58 o 
   0   0   2       19.20       12.11      4.85 o 
   1   0   2      395.51      349.62     21.96 o 
   2   0   2    20585.65    21375.77    484.29 o 
   3   0   2     1436.91     1385.60     47.21 o 
   4   0   2     8400.89     7544.66    177.35 o 
   5   0   2      729.59      901.60     62.71 o 
   6   0   2     1968.47     1992.23     76.89 o 
   7   0   2     5053.42     5096.25    148.93 o 
   8   0   2        3.91        3.81     27.16 o 
   9   0   2     1056.08     1215.64     75.75 o 
  10   0   2     1814.41     1788.96     95.84 o 
  11   0   2       23.71       27.50     41.68 o 
  12   0   2      300.17      471.16     76.59 o 
  13   0   2       22.68       61.95     58.14 o 
 -12   1   2       22.01        5.60     56.93 o 
 -11   1   2        0.06        1.53     47.02 o 
 -10   1   2      782.22      984.25    164.73 o 
  -9   1   2        3.49        7.38     35.85 o 
  -8   1   2      568.78      598.19     66.62 o 
  -7   1   2     4124.16     4119.44    201.07 o 
  -6   1   2      689.70      669.10     50.99 o 
  -5   1   2     7526.87     6786.53    201.96 o 
  -4   1   2       32.94       60.71     33.92 o 
  -3   1   2     9298.18     9535.33    375.49 o 
  -2   1   2     1773.82     1397.14     92.06 o 
  -1   1   2     5271.06     4539.04    272.53 o 
   0   1   2     1476.41     1507.98     48.26 o 
   1   1   2      281.74      169.77     30.28 o 
   2   1   2        7.73        6.58      7.83 o 
   3   1   2    18277.46    18426.49    383.82 o 
   4   1   2      160.18      164.25     20.83 o 
   5   1   2     9939.54     9278.88    217.22 o 
   6   1   2      185.20      182.32     27.18 o 
   7   1   2      118.98      114.40     26.07 o 
   8   1   2       42.03       49.90     29.35 o 
   9   1   2      301.26      256.41     47.30 o 
  10   1   2      270.80      314.24     51.18 o 
  11   1   2       64.59      131.58     47.02 o 
  12   1   2      182.18      208.34     70.25 o 
  13   1   2        1.04      -53.30     53.30 o 
 -12   2   2       15.38      -38.76     52.33 o 
 -11   2   2      156.34      158.56     77.52 o 
 -10   2   2       12.46      -29.51     42.41 o 
  -9   2   2      785.85      875.40     81.10 o 
  -8   2   2      569.17      567.21     63.64 o 
  -7   2   2      177.87      145.17     35.83 o 
  -6   2   2        6.88       47.09     37.55 o 
  -5   2   2     1301.70     1194.03    105.38 o 
  -4   2   2      339.20      370.38     37.64 o 
  -3   2   2        6.10      -14.54     14.54 o 
  -2   2   2      453.89      379.57    111.44 o 
  -1   2   2      363.66      367.86     29.07 o 
   0   2   2      338.41      255.61     22.55 o 
   1   2   2       80.61       93.75     10.41 o 
   2   2   2      120.95      129.31     21.18 o 
   3   2   2      184.28      142.93     42.39 o 
   4   2   2     6922.52     7534.18    220.20 o 
   5   2   2     2256.19     2158.83     72.57 o 
   6   2   2     3189.22     2751.75     90.84 o 
   7   2   2       85.41      148.74     28.59 o 
   8   2   2       99.47      126.17     31.58 o 
   9   2   2     2352.92     2321.75    122.45 o 
  10   2   2      615.58      675.46     77.08 o 
  11   2   2      343.65      387.60     77.52 o 
  12   2   2      183.31      164.73     67.83 o 
  13   2   2       21.17      -38.76     58.14 o 
 -11   3   2        3.95      -42.53     50.56 o 
 -10   3   2      186.88      197.56     64.20 o 
  -9   3   2      381.68      489.96     69.23 o 
  -8   3   2        4.24       26.42     35.39 o 
  -7   3   2      108.22      188.10     43.62 o 
  -6   3   2     1377.18     1505.94     85.14 o 
  -5   3   2      481.13      492.77    121.13 o 
  -4   3   2      143.66      165.87     23.20 o 
  -3   3   2     4689.66     4071.75    134.41 o 
  -2   3   2       63.08       68.29     20.95 o 
  -1   3   2     9615.02     9898.34    399.71 o 
   0   3   2    14481.83    12520.56    720.69 o 
   1   3   2     4184.20     3783.24    245.88 o 
   2   3   2    53859.64    59219.12   1180.64 o 
   3   3   2        9.59        1.22      9.69 o 
   4   3   2      143.46      107.87     26.72 o 
   5   3   2    20519.81    20851.11    547.51 o 
   6   3   2      601.82      641.16     55.11 o 
   7   3   2    16467.91    15348.96    721.91 o 
   8   3   2      131.24      202.86     44.11 o 
   9   3   2       12.99       -9.30     47.24 o 
  10   3   2      501.57      370.64     70.25 o 
  11   3   2      161.12      150.20     60.56 o 
  12   3   2      627.70      780.05    104.17 o 
  13   3   2        5.22      118.70     58.14 o 
  14   3   2       85.70      147.77     82.37 o 
 -11   4   2        0.29       -3.58     58.19 o 
 -10   4   2        1.23       -4.89     46.56 o 
  -9   4   2       32.30       85.54     51.98 o 
  -8   4   2       78.91      105.10     46.15 o 
  -7   4   2      945.06      997.30     80.63 o 
  -6   4   2      461.26      472.07     54.63 o 
  -5   4   2     1621.68     1359.01    121.13 o 
  -4   4   2       14.68        6.32     22.37 o 
  -3   4   2      129.44       96.14     27.11 o 
  -2   4   2     9218.97     8865.09    247.28 o 
  -1   4   2      192.98      196.38     38.76 o 
   0   4   2      567.74      509.15     42.39 o 
   1   4   2     4628.19     4201.00    124.85 o 
   3   4   2    32793.60    36280.62    860.48 o 
   4   4   2       47.60       51.41     15.13 o 
   5   4   2      883.06      862.74     95.69 o 
   6   4   2     2072.17     2191.77    101.97 o 
   7   4   2        4.30       19.38     29.07 o 
   8   4   2     1676.61     1661.84    116.28 o 
   9   4   2      200.76      164.73     50.87 o 
  10   4   2      236.64      196.22     60.56 o 
  11   4   2     1277.32     1141.00    116.28 o 
  12   4   2      591.31      491.77     92.06 o 
  13   4   2       88.24       87.21     62.99 o 
  14   4   2       89.17       79.94     75.10 o 
 -10   5   2      103.28      138.02     66.54 o 
  -9   5   2        9.23      -40.96     47.08 o 
  -8   5   2        1.65      -35.37     38.29 o 
  -7   5   2        5.72       16.96     62.99 o 
  -6   5   2       30.69      -30.27     30.27 o 
  -5   5   2      130.61      192.93     43.94 o 
  -4   5   2      255.07      195.37    100.53 o 
  -3   5   2      141.83      182.65     42.39 o 
  -2   5   2     5340.41     5634.81    195.01 o 
  -1   5   2     2583.10     2471.09     96.55 o 
   0   5   2      867.35      838.52     49.47 o 
   1   5   2      574.80      684.43     44.22 o 
   2   5   2      331.75      314.26     32.01 o 
   3   5   2        1.13        2.58     12.76 o 
   5   5   2       89.29       25.12     43.61 o 
   6   5   2       93.72       43.61     29.07 o 
   7   5   2     1403.46     1625.50    109.01 o 
   8   5   2      414.60      363.38     60.56 o 
   9   5   2     2930.09     3192.86    179.27 o 
  10   5   2       51.63       67.83     53.30 o 
  11   5   2       61.49       87.21     58.14 o 
  12   5   2     1434.88     1431.70    138.08 o 
  13   5   2       91.48      106.59     62.99 o 
  14   5   2      450.41      608.05    111.44 o 
  -9   6   2        4.17       45.17     57.04 o 
  -8   6   2      207.12      232.50     64.47 o 
  -7   6   2        8.65      -16.96     37.69 o 
  -6   6   2      101.00       29.07     54.51 o 
  -5   6   2      591.59      701.69     71.15 o 
  -4   6   2       52.46       63.44     48.45 o 
  -3   6   2     1776.02     1903.47     96.30 o 
  -2   6   2       26.94       30.24     25.53 o 
  -1   6   2      990.93      753.02    113.86 o 
   0   6   2    19196.52    20151.35    510.70 o 
   1   6   2      401.01      480.87     81.15 o 
   2   6   2     3196.03     3243.55    114.03 o 
   3   6   2     3055.87     3004.70    107.27 o 
   4   6   2        8.08       -9.18     16.21 o 
   6   6   2       17.85       -6.41     13.89 o 
   7   6   2     2424.05     2146.34    128.39 o 
   8   6   2     3057.85     3088.69    167.15 o 
   9   6   2      492.40      564.44     79.94 o 
  10   6   2     7280.18     7279.61    319.77 o 
  11   6   2        1.11       50.87     50.87 o 
  12   6   2      181.87      203.49     70.25 o 
  13   6   2     1199.48     1153.11    135.66 o 
  14   6   2       12.40       24.23     65.41 o 
  -8   7   2        2.68       70.25     96.90 o 
  -7   7   2        2.33       16.87     48.26 o 
  -6   7   2      399.31      366.68     65.88 o 
  -5   7   2      282.65      363.41     61.63 o 
  -4   7   2      855.03     1022.47    118.70 o 
  -3   7   2      518.80      560.15     61.26 o 
  -2   7   2      472.17      505.71     82.37 o 
  -1   7   2     1031.87     1079.70     66.72 o 
   0   7   2       14.69       17.93     24.19 o 
   1   7   2     1087.78      941.77     64.20 o 
   2   7   2     3655.16     3642.92    139.29 o 
   3   7   2      306.89      330.06     38.93 o 
   4   7   2      472.36      320.97     40.01 o 
   5   7   2      787.34      690.71    121.13 o 
   6   7   2     1332.83     1360.16     72.79 o 
   7   7   2      191.23      153.33     61.77 o 
   8   7   2     1356.73     1363.87     77.03 o 
   9   7   2      101.00      188.96     53.30 o 
  10   7   2        1.36      -21.80     33.92 o 
  11   7   2       99.33      -33.92     41.18 o 
  12   7   2       90.84       33.92     50.87 o 
  13   7   2        0.67      -38.76     62.99 o 
  14   7   2        2.45      -41.18     60.56 o 
  -8   8   2        5.86       89.63     94.48 o 
  -7   8   2       97.82      135.66    111.44 o 
  -6   8   2       10.89      -15.75     49.32 o 
  -5   8   2      159.41      245.95     98.11 o 
  -4   8   2      230.23      280.64    150.20 o 
  -3   8   2       38.68      -17.07     35.39 o 
  -2   8   2     1012.91     1115.15     78.40 o 
  -1   8   2      150.05      193.89     39.24 o 
   0   8   2       76.86       57.00     28.52 o 
   1   8   2      211.57      174.99     47.24 o 
   2   8   2      897.18      990.24     79.94 o 
   3   8   2      375.54      427.23     45.97 o 
   4   8   2     2574.86     2823.60    136.87 o 
   5   8   2      981.20      992.40    139.29 o 
   6   8   2       32.65       -9.94     24.44 o 
   7   8   2      884.57     1014.52    133.24 o 
   8   8   2        0.03       27.19     26.51 o 
   9   8   2      230.55      203.49     55.72 o 
  10   8   2     2897.82     2628.41    169.58 o 
  11   8   2        1.97       26.65     43.61 o 
  12   8   2     1824.54     1792.65    150.20 o 
  13   8   2       14.49      -21.80     58.14 o 
  14   8   2       64.87       53.30     62.99 o 
  -7   9   2        0.12       84.79    106.59 o 
  -6   9   2       12.17       26.65    109.01 o 
  -5   9   2        0.67      -70.25     70.25 o 
  -4   9   2      137.70       75.27     43.28 o 
  -3   9   2      657.18      805.51    152.62 o 
  -2   9   2       65.07       56.15     36.61 o 
  -1   9   2       20.68        0.77     30.11 o 
   0   9   2      503.65      479.44     60.56 o 
   1   9   2      469.85      422.63     51.53 o 
   2   9   2      764.09      724.16     76.31 o 
   3   9   2     1716.20     1729.26     91.38 o 
   4   9   2      665.90      768.35     62.76 o 
   5   9   2     2947.95     3456.54    136.55 o 
   6   9   2      734.58      761.40     64.82 o 
   7   9   2      473.78      568.12    101.75 o 
   8   9   2    11933.60    13384.32    508.73 o 
   9   9   2      228.23      232.56     67.83 o 
  10   9   2     1248.48     1342.07    123.55 o 
  11   9   2      203.25      230.14     70.25 o 
  12   9   2       51.14       36.34     53.30 o 
  13   9   2      512.16      782.47    118.70 o 
  14   9   2        2.69       36.34     65.41 o 
  -6  10   2        5.30      101.75    128.39 o 
  -5  10   2       49.81       82.37    109.01 o 
  -4  10   2       28.37       46.03     94.48 o 
  -3  10   2       68.37       -2.42     87.21 o 
  -2  10   2        3.03       29.88     36.11 o 
  -1  10   2        3.66      -30.54     30.54 o 
   0  10   2      263.13      274.02     50.87 o 
   1  10   2        5.77       18.50     33.65 o 
   2  10   2        1.20       18.97     32.65 o 
   3  10   2      237.28      233.88     47.50 o 
   4  10   2     1866.67     1882.25    101.82 o 
   5  10   2      754.84      755.03     78.73 o 
   6  10   2     1171.18     1443.93     90.01 o 
   7  10   2        1.06       29.82     33.11 o 
   8  10   2      102.47      169.58     60.56 o 
   9  10   2     1586.27     1632.77    135.66 o 
  10  10   2       28.60       -9.69     41.18 o 
  11  10   2       13.13        9.69     53.30 o 
  12  10   2        0.21       -4.85     53.30 o 
  13  10   2       32.58      -14.54     55.72 o 
  14  10   2       23.54      -36.34     60.56 o 
  -4  11   2       19.75       -2.42    111.44 o 
  -3  11   2       75.82      -24.23     99.32 o 
  -2  11   2      151.92      135.66    111.44 o 
  -1  11   2      886.04      545.06    133.24 o 
   0  11   2      120.99       47.64     37.42 o 
   1  11   2      531.89      519.38     66.02 o 
   2  11   2      338.57      353.13     55.11 o 
   3  11   2       68.75      107.52     41.09 o 
   4  11   2      148.65      211.50     51.06 o 
   5  11   2      686.70      841.53     74.32 o 
   6  11   2      125.85      137.21     93.27 o 
   7  11   2     1749.72     1722.40    135.66 o 
   8  11   2       96.54        4.85     46.03 o 
   9  11   2       17.02       -4.85     46.03 o 
  10  11   2     1612.58     1608.54    145.35 o 
  11  11   2       56.99       70.25     62.99 o 
  12  11   2       99.92        2.42     62.99 o 
  13  11   2      103.22       92.06     75.10 o 
  -3  12   2       47.52      113.86    128.39 o 
  -2  12   2      139.61      106.59    121.13 o 
  -1  12   2        2.71       50.87    104.17 o 
   0  12   2       55.66      104.17    106.59 o 
   1  12   2      220.59      281.01    113.86 o 
   2  12   2       85.78       37.90     94.48 o 
   3  12   2       18.97       18.60     40.94 o 
   4  12   2      399.14      343.46     60.47 o 
   5  12   2      203.35      208.02     95.69 o 
   6  12   2     1169.50     1131.47     99.32 o 
   7  12   2      296.40      242.25     70.25 o 
   8  12   2      307.65      295.55     75.10 o 
   9  12   2       17.59       50.87     55.72 o 
  10  12   2       36.07        0.00     55.72 o 
  11  12   2      402.93      377.91     92.06 o 
  12  12   2      158.69      130.82     65.41 o 
  13  12   2      195.06      128.39     82.37 o 
  -1  13   2       36.33      140.51    123.55 o 
   0  13   2       66.17      -50.87    101.75 o 
   1  13   2        0.39      -89.63     89.63 o 
   2  13   2       24.41       94.48    106.59 o 
   3  13   2      141.30      170.67     51.78 o 
   4  13   2      226.20      196.81     57.94 o 
   5  13   2      145.65       62.49     86.00 o 
   6  13   2       22.61      -16.96     50.87 o 
   7  13   2        6.50      -46.03     46.03 o 
   8  13   2      555.80      535.37     94.48 o 
   9  13   2      204.15      341.57     84.79 o 
  10  13   2       28.44       92.06     65.41 o 
  11  13   2       59.61      128.39     75.10 o 
  12  13   2        9.82      -53.30     62.99 o 
   0  14   2        6.41      -82.37    113.86 o 
   1  14   2       45.37      101.75    121.13 o 
   2  14   2       97.86      140.51    118.70 o 
   3  14   2        7.59       29.07    104.17 o 
   4  14   2      301.02      339.15    138.08 o 
   5  14   2        6.59      101.75     58.14 o 
   6  14   2      126.41      123.55     70.25 o 
   7  14   2        1.28       79.94     62.99 o 
   8  14   2       49.52      -55.72     55.72 o 
   9  14   2        0.97       -9.69     55.72 o 
  10  14   2        6.41      -55.72     55.72 o 
  11  14   2      104.20       67.83     77.52 o 
   3  15   2        5.40      -12.11    111.44 o 
   7  15   2        7.07        4.85     62.99 o 
   8  15   2       26.10       79.94     72.68 o 
   9  15   2       18.72       -4.85     62.99 o 
  -8 -15   3      309.21      344.00    140.51 o 
  -7 -15   3       46.04      167.15    116.28 o 
  -6 -15   3       85.00       43.61    109.01 o 
  -5 -15   3       41.16      123.55    128.39 o 
  -4 -15   3      130.54      159.89    130.82 o 
  -9 -14   3        0.42       38.76     89.63 o 
  -8 -14   3       40.87       -2.42     94.48 o 
  -7 -14   3       45.28       50.87     99.32 o 
  -6 -14   3       87.04       99.32    104.17 o 
  -5 -14   3       12.62      -33.92     96.90 o 
  -4 -14   3        6.18      -19.38     99.32 o 
  -3 -14   3       25.26       -2.42     96.90 o 
  -2 -14   3        8.28      -72.68     99.32 o 
  -1 -14   3       44.75       50.87    118.70 o 
 -12 -13   3      101.83      116.28     82.37 o 
 -11 -13   3       34.73       14.54     60.56 o 
 -10 -13   3       23.44       10.09     48.78 o 
  -9 -13   3       48.13        7.27     87.21 o 
  -8 -13   3       46.82       -4.85     77.52 o 
  -7 -13   3        0.31       19.38     79.94 o 
  -6 -13   3      163.44      123.55     99.32 o 
  -5 -13   3       16.77       55.72     89.63 o 
  -4 -13   3       23.84       70.25    101.75 o 
  -3 -13   3        7.11       36.34     94.48 o 
  -2 -13   3       26.26      -87.21     87.21 o 
  -1 -13   3      540.22      777.62    167.15 o 
   0 -13   3       21.50       24.23    109.01 o 
   1 -13   3      105.15      205.91    123.55 o 
 -12 -12   3       38.41       62.99     65.41 o 
 -11 -12   3       20.97       54.31     50.18 o 
 -10 -12   3      572.82      424.17     72.68 o 
  -9 -12   3      629.09      721.23     77.53 o 
  -8 -12   3      177.04      171.04     66.62 o 
  -7 -12   3      158.92       31.49     75.10 o 
  -6 -12   3      559.38      608.05    128.39 o 
  -5 -12   3      461.35      387.60    113.86 o 
  -4 -12   3      205.35      208.34     96.90 o 
  -3 -12   3       83.41       46.03     87.21 o 
  -2 -12   3       32.04       58.14     89.63 o 
  -1 -12   3        1.18      -19.38     79.94 o 
   0 -12   3      161.93       79.94    101.75 o 
   1 -12   3       51.68      109.01    106.59 o 
   2 -12   3        1.75       14.54     99.32 o 
   3 -12   3       12.05      -99.32    101.75 o 
 -13 -11   3      328.36      341.57     89.63 o 
 -12 -11   3      123.44      156.82     56.38 o 
 -11 -11   3      187.77      203.31     59.36 o 
 -10 -11   3      212.98      187.67     52.08 o 
  -9 -11   3      174.46      103.90     45.24 o 
  -8 -11   3     2286.92     2596.20    126.66 o 
  -7 -11   3      247.97      261.40     50.59 o 
  -6 -11   3      480.37      569.02     61.63 o 
  -5 -11   3      107.07      118.70     77.52 o 
  -4 -11   3      163.57      196.22     94.48 o 
  -3 -11   3      900.27      864.83    142.93 o 
  -2 -11   3       59.54      101.75     84.79 o 
  -1 -11   3       38.36       41.18     77.52 o 
   0 -11   3     1977.69     2453.99    242.25 o 
   1 -11   3      298.44      256.79    118.70 o 
   2 -11   3       88.71       67.83     96.90 o 
   3 -11   3        7.26      106.59     84.79 o 
   4 -11   3        0.77      -31.49     89.63 o 
 -13 -10   3       13.22       -4.85     58.14 o 
 -12 -10   3      289.53      223.06     73.89 o 
 -11 -10   3       54.50       12.47     41.76 o 
 -10 -10   3       53.51       24.07     40.16 o 
  -9 -10   3       25.40       40.50     37.64 o 
  -8 -10   3      114.95      203.96     43.61 o 
  -7 -10   3      389.97      390.78     54.21 o 
  -6 -10   3        6.30        7.07     28.97 o 
  -5 -10   3      627.01      610.70     58.66 o 
  -4 -10   3      146.01       97.38     38.76 o 
  -3 -10   3      708.00     1056.21    138.08 o 
  -2 -10   3      195.83      227.72     92.06 o 
  -1 -10   3      464.28      455.43    116.28 o 
   0 -10   3      687.16      557.18    130.82 o 
   1 -10   3      284.09       62.99     89.63 o 
   2 -10   3      307.50      380.33    123.55 o 
   3 -10   3        1.36      -75.10     75.10 o 
   4 -10   3      229.70      356.11    106.59 o 
   5 -10   3       80.18      167.15    113.86 o 
 -14  -9   3        3.72        7.27     67.83 o 
 -13  -9   3        1.17      -41.18     53.30 o 
 -12  -9   3      142.71       84.79     65.41 o 
 -11  -9   3      413.68      522.26     73.89 o 
 -10  -9   3      264.43      237.86     60.56 o 
  -9  -9   3      128.16      140.13     42.98 o 
  -8  -9   3        0.45      -10.36     28.61 o 
  -7  -9   3      961.07      957.26     69.23 o 
  -6  -9   3      557.46      579.24     62.99 o 
  -5  -9   3     2890.89     2988.15    130.82 o 
  -4  -9   3      212.53      226.56     38.50 o 
  -3  -9   3      324.64      326.90     43.61 o 
  -2  -9   3      678.75      634.70    109.01 o 
  -1  -9   3      693.88      615.32    118.70 o 
   0  -9   3      262.24      278.59     99.32 o 
   1  -9   3       33.83       79.94     77.52 o 
   2  -9   3      806.63      777.62    147.77 o 
   3  -9   3      283.38      167.15     84.79 o 
   4  -9   3        5.53      -43.61     77.52 o 
   5  -9   3       47.01       53.30     89.63 o 
   6  -9   3       10.35       26.65     92.06 o 
 -14  -8   3       49.75       16.96     62.99 o 
 -13  -8   3      515.80      763.09    118.70 o 
 -12  -8   3      207.91      101.75     65.41 o 
 -11  -8   3      290.65      276.17     75.10 o 
 -10  -8   3      990.38     1010.18    106.59 o 
  -9  -8   3     1618.93     1821.43    102.96 o 
  -8  -8   3     2790.18     2981.46    126.29 o 
  -7  -8   3      684.53      705.38     58.79 o 
  -6  -8   3      580.93      493.62     53.30 o 
  -5  -8   3     8919.41     9992.54    283.45 o 
  -4  -8   3       29.00       41.18     25.24 o 
  -3  -8   3     1769.65     1913.05     84.37 o 
  -2  -8   3      599.01      605.84    100.53 o 
  -1  -8   3      262.34      223.37     52.08 o 
   0  -8   3      559.95      460.28    101.75 o 
   1  -8   3       61.78       84.79     77.52 o 
   2  -8   3      615.04      673.46    125.97 o 
   3  -8   3      256.61       87.21     75.10 o 
   4  -8   3      372.91      365.80    116.28 o 
   5  -8   3        0.42       99.32     82.37 o 
   6  -8   3       65.31       87.21     89.63 o 
   7  -8   3        7.52       75.10     96.90 o 
 -14  -7   3      153.60      305.24     92.06 o 
 -13  -7   3       59.05      159.89     65.41 o 
 -11  -7   3       51.13       36.34     33.92 o 
 -10  -7   3      825.73     1027.14    106.59 o 
  -9  -7   3      542.42      460.28     75.10 o 
  -8  -7   3        5.17       33.92     38.76 o 
  -7  -7   3     1622.41     1804.27     90.20 o 
  -6  -7   3      673.91      645.28     52.33 o 
  -5  -7   3      861.29      850.57     55.10 o 
  -4  -7   3     2348.06     2650.87    102.12 o 
  -3  -7   3     2124.01     2270.83     90.07 o 
  -2  -7   3      291.59      302.26     32.03 o 
  -1  -7   3       33.28       68.64     21.67 o 
   0  -7   3      903.86      810.48     86.00 o 
   1  -7   3      141.28      128.89     39.97 o 
   2  -7   3     1712.80     1872.59    174.42 o 
   3  -7   3        3.89       33.92     62.99 o 
   4  -7   3        0.25      -16.96     65.41 o 
   5  -7   3      151.74      172.00     84.79 o 
   6  -7   3       42.01      121.13     94.48 o 
   7  -7   3      143.44      184.11    101.75 o 
   8  -7   3        3.85      -72.68     72.68 o 
 -14  -6   3       76.16       41.18     62.99 o 
 -13  -6   3       19.17       62.99     65.41 o 
 -12  -6   3        3.65       21.80     55.72 o 
 -11  -6   3      250.52      273.74     72.68 o 
 -10  -6   3        8.15        0.00     38.76 o 
  -9  -6   3       20.70      -19.38     29.07 o 
  -8  -6   3      643.07      598.36     75.10 o 
  -7  -6   3      906.80      954.47     84.79 o 
  -6  -6   3     1756.71     1613.93     79.15 o 
  -5  -6   3      246.37      231.71     36.34 o 
  -4  -6   3     1834.77     1818.95     76.10 o 
  -3  -6   3     7776.73     8848.80    307.66 o 
  -2  -6   3     5563.49     5671.88    164.32 o 
  -1  -6   3     5569.21     5590.48    162.67 o 
   0  -6   3      231.79      198.72     24.39 o 
   1  -6   3     3809.47     4303.08    136.06 o 
   2  -6   3     3241.00     3113.63    124.76 o 
   3  -6   3      999.51     1125.97     56.55 o 
   4  -6   3      101.48       80.05     38.40 o 
   5  -6   3        7.96       46.03     70.25 o 
   6  -6   3       77.22       53.30     72.68 o 
   7  -6   3      267.01      360.95    116.28 o 
   8  -6   3       51.34       60.56     89.63 o 
   9  -6   3        4.19       31.49     94.48 o 
 -14  -5   3        0.58       -9.69     55.72 o 
 -13  -5   3      233.30      225.29     82.37 o 
 -12  -5   3      474.14      341.57     77.52 o 
 -11  -5   3       73.27      133.24     58.14 o 
 -10  -5   3     3740.12     3972.90    208.34 o 
  -9  -5   3      188.59      225.29     55.72 o 
  -8  -5   3      353.97      344.00     58.14 o 
  -7  -5   3     6111.06     5407.02    232.56 o 
  -6  -5   3      465.99      472.39     55.72 o 
  -5  -5   3     8168.09     8505.40    310.08 o 
  -4  -5   3      282.90      297.80     32.01 o 
  -3  -5   3      133.72      132.60     25.44 o 
  -2  -5   3     8488.10     9392.50    246.19 o 
  -1  -5   3     1248.84     1344.69     54.54 o 
   0  -5   3      804.08      775.52     39.41 o 
   1  -5   3     1757.70     1870.90     69.48 o 
   2  -5   3      561.70      675.14     41.58 o 
   3  -5   3     2166.61     2453.82     82.29 o 
   4  -5   3        5.94        7.66     15.12 o 
   5  -5   3     1064.89     1070.98     59.75 o 
   6  -5   3      421.50      307.66    101.75 o 
   7  -5   3       14.25      -31.49     67.83 o 
   8  -5   3        1.30      -60.56     60.56 o 
   9  -5   3      203.69       92.06     84.79 o 
  10  -5   3        0.24       77.52     96.90 o 
 -14  -4   3      458.07      358.53     96.90 o 
 -13  -4   3       25.51       31.49     60.56 o 
 -12  -4   3      363.77      426.36     89.63 o 
 -11  -4   3      533.54      603.20     89.63 o 
 -10  -4   3      317.32      322.19     67.83 o 
  -9  -4   3      248.39      193.80     55.72 o 
  -8  -4   3       10.80       36.34     31.49 o 
  -7  -4   3       43.20       72.68     33.92 o 
  -6  -4   3      658.31      571.71     60.56 o 
  -5  -4   3      121.58       96.90     29.07 o 
  -4  -4   3      883.58     1087.70     67.83 o 
  -3  -4   3     1280.13     1328.36     55.85 o 
  -2  -4   3      188.46      182.21     19.27 o 
  -1  -4   3     2508.47     1681.22     67.83 o 
   0  -4   3     7043.72     7110.87    186.79 o 
   1  -4   3        7.85       18.92     19.38 o 
   2  -4   3      851.54      811.56     41.17 o 
   3  -4   3     5364.77     5580.30    142.84 o 
   4  -4   3     1011.88      946.18    102.96 o 
   5  -4   3     2581.35     1919.95    382.76 o 
   6  -4   3      179.58      216.19     37.25 o 
   7  -4   3       13.47       17.07     41.18 o 
   8  -4   3      183.09       53.30     75.10 o 
   9  -4   3        3.57        7.27     84.79 o 
  10  -4   3      148.90      181.69    111.44 o 
 -13  -3   3       44.43      109.01     62.99 o 
 -12  -3   3       30.91       99.32     62.99 o 
 -11  -3   3        9.89       21.80     43.61 o 
 -10  -3   3      147.87      188.96     60.56 o 
  -9  -3   3      268.13      162.31     50.87 o 
  -8  -3   3     3006.37     3049.93    159.89 o 
  -7  -3   3        5.14      -19.38     24.23 o 
  -6  -3   3      849.62      792.16     67.83 o 
  -5  -3   3     3663.73     3401.19    150.20 o 
  -4  -3   3     2917.64     2429.77    109.01 o 
  -3  -3   3      571.16      583.82     43.61 o 
  -2  -3   3      291.92      314.14     22.74 o 
  -1  -3   3      102.00      107.63     19.38 o 
   0  -3   3     9202.32     9631.86    392.45 o 
   1  -3   3     8105.42     7648.72    196.43 o 
   2  -3   3    11110.12     9298.30    239.61 o 
   3  -3   3     1014.24     1114.98     67.80 o 
   4  -3   3      486.62      651.11     71.46 o 
   5  -3   3     4817.21     4525.56    130.47 o 
   6  -3   3      833.54      912.84     61.20 o 
   7  -3   3       51.77       92.05     33.41 o 
   8  -3   3       56.93      115.19     59.35 o 
   9  -3   3        9.17      -25.03     37.83 o 
  10  -3   3       74.85      135.66    104.17 o 
  11  -3   3        2.83       62.99     94.48 o 
 -13  -2   3      127.33       38.76     65.41 o 
 -12  -2   3      348.56      462.70     94.48 o 
 -11  -2   3        0.35       62.99     53.30 o 
 -10  -2   3      815.78      787.31     92.06 o 
  -9  -2   3     2266.19     2308.64    147.77 o 
  -8  -2   3       99.50      155.04     48.45 o 
  -7  -2   3     4512.82     4624.55    205.91 o 
  -6  -2   3      278.44      310.08     48.45 o 
  -5  -2   3      614.11      675.88     58.14 o 
  -4  -2   3     6473.09     6218.56    230.14 o 
  -3  -2   3     5210.36     5559.64    201.07 o 
  -1  -2   3     2069.18     1989.20     59.60 o 
   0  -2   3     1947.18     2129.38    113.86 o 
   1  -2   3     1702.92     1928.31    113.86 o 
   2  -2   3     1770.05     1672.63     52.20 o 
   3  -2   3     2129.19     1948.77     93.25 o 
   4  -2   3     2698.40     2958.78     92.86 o 
   5  -2   3      777.06      881.51     48.07 o 
   6  -2   3      393.45      449.99     44.97 o 
   7  -2   3     1447.05     1542.51     75.60 o 
   8  -2   3       10.81       14.30     28.75 o 
   9  -2   3      443.59      320.10     54.63 o 
  10  -2   3        8.07       11.70     40.18 o 
  11  -2   3       56.87       58.14     92.06 o 
  12  -2   3      173.10      159.89    111.44 o 
 -13  -1   3        2.91      -26.65     58.14 o 
 -12  -1   3       87.45      118.70     65.41 o 
 -11  -1   3      203.97      244.67     72.68 o 
 -10  -1   3       58.09       50.87     48.45 o 
  -9  -1   3       39.79       12.11     38.76 o 
  -8  -1   3      673.77      840.61     84.79 o 
  -7  -1   3       10.04        9.69     19.38 o 
  -6  -1   3     2438.56     2090.62    116.28 o 
  -5  -1   3        9.88        4.85     21.80 o 
  -4  -1   3        2.88       29.07     16.96 o 
  -3  -1   3     6112.22     6078.05    218.03 o 
  -2  -1   3      423.60      377.91     31.49 o 
  -1  -1   3     1766.22     1126.46     48.45 o 
   0  -1   3       52.04       50.87     16.96 o 
   1  -1   3     1860.36     1752.11     61.77 o 
   2  -1   3       68.23       66.81     18.60 o 
   3  -1   3     1430.24     1274.43     58.77 o 
   4  -1   3      252.33      196.72     22.64 o 
   5  -1   3       14.72       14.54     16.48 o 
   6  -1   3        6.83        1.56     18.12 o 
   7  -1   3     1955.72     1842.28     79.91 o 
   8  -1   3     2097.08     2150.17     94.74 o 
   9  -1   3      730.94      724.48     64.72 o 
  10  -1   3      616.62      660.43     71.90 o 
  11  -1   3      167.24      181.51     54.63 o 
  12  -1   3      192.45      130.94     60.87 o 
 -13   0   3      103.06      150.20     84.79 o 
 -12   0   3        3.60       43.61     65.41 o 
 -11   0   3      341.06      310.08     79.94 o 
 -10   0   3       75.54       19.38     46.03 o 
  -9   0   3      196.25      135.29     78.73 o 
  -8   0   3        7.94       -5.58     28.23 o 
  -7   0   3      913.29      828.88     62.19 o 
  -6   0   3      580.64      588.83    129.60 o 
  -5   0   3     3577.67     3266.37    233.77 o 
  -4   0   3       91.47       44.34     19.20 o 
  -3   0   3     4367.44     4488.89    174.42 o 
  -2   0   3       50.92       46.03     16.96 o 
  -1   0   3     2757.58     2587.23    101.75 o 
   0   0   3    45034.11    49009.61   1511.64 o 
   1   0   3      154.45      205.75     48.45 o 
   2   0   3     2811.77     2504.52     66.02 o 
   3   0   3     6588.40     6909.97    159.47 o 
   4   0   3     4352.75     4256.73    112.60 o 
   5   0   3    22126.33    21846.97    465.15 o 
   6   0   3      112.18      126.75     25.95 o 
   7   0   3       55.17      173.99     36.64 o 
   8   0   3     1554.79     1344.15     72.37 o 
   9   0   3      203.38      141.10     50.68 o 
  10   0   3      728.26      905.20     80.70 o 
  11   0   3        2.05       42.72     45.24 o 
  12   0   3        3.34       47.41     52.33 o 
  13   0   3       64.11      138.08     75.10 o 
 -12   1   3      111.33       70.25     72.68 o 
 -11   1   3       52.66       31.98     76.31 o 
 -10   1   3        4.86       29.86     43.65 o 
  -9   1   3     1650.16     1825.97    110.47 o 
  -8   1   3       23.51       45.34     43.61 o 
  -7   1   3      518.96      515.11     62.99 o 
  -6   1   3     1652.55     1810.72     87.73 o 
  -5   1   3     1631.05     1684.59     78.37 o 
  -4   1   3     7428.02     6548.11    265.26 o 
  -3   1   3      812.63      765.51     43.46 o 
  -2   1   3    39141.64    42838.97   1011.98 o 
  -1   1   3    17494.77    15362.78    374.23 o 
   0   1   3       11.04       15.34      8.67 o 
   1   1   3      242.10      298.23     21.96 o 
   2   1   3      159.01      149.58     13.16 o 
   3   1   3     4769.94     4181.05    103.66 o 
   4   1   3     2077.07     2036.00     65.96 o 
   5   1   3      737.79      859.23     45.10 o 
   6   1   3      545.80      514.04     39.79 o 
   7   1   3     1271.48     1364.54     65.34 o 
   8   1   3     1091.71     1162.68     67.44 o 
   9   1   3     1230.56     1204.37     74.06 o 
  10   1   3      361.82      365.34     53.89 o 
  11   1   3       46.51       46.41     37.26 o 
  12   1   3      486.75      664.84     79.74 o 
  13   1   3       46.14       19.38     62.99 o 
 -12   2   3       91.89       69.70     63.10 o 
 -11   2   3      243.63      200.03     63.95 o 
 -10   2   3        0.09       -9.48     66.62 o 
  -9   2   3       72.54        8.48     37.69 o 
  -8   2   3      402.87      284.81    157.46 o 
  -7   2   3      310.57      276.18     47.50 o 
  -6   2   3      623.85      621.41     56.44 o 
  -5   2   3      465.98      387.65     42.12 o 
  -4   2   3     1452.67     1403.08     69.23 o 
  -3   2   3      371.21      362.46     35.85 o 
  -2   2   3      502.01      504.89     37.55 o 
  -1   2   3     1183.11     1103.84     54.51 o 
   0   2   3       28.68       11.79      9.85 o 
   1   2   3       23.42       23.48      8.92 o 
   2   2   3     1846.71     2262.66    101.75 o 
   3   2   3        6.81       -9.58     23.01 o 
   4   2   3       44.74       53.07     17.18 o 
   5   2   3     2232.92     2456.54     79.26 o 
   6   2   3     1647.67     1527.85     64.34 o 
   7   2   3     5670.05     5546.51    155.36 o 
   8   2   3     1155.77     1185.71     65.86 o 
   9   2   3        0.36       -4.73     27.45 o 
  10   2   3      688.10      631.13     67.68 o 
  11   2   3      510.36      537.68    140.51 o 
  12   2   3      290.20      273.74     77.52 o 
  13   2   3        0.98        4.85     55.72 o 
 -11   3   3        2.68       43.61     58.14 o 
 -10   3   3       10.16       41.14     82.37 o 
  -9   3   3       30.56       20.95     46.03 o 
  -8   3   3      438.74      430.44     60.05 o 
  -7   3   3      343.70      346.78     69.04 o 
  -6   3   3      272.20      253.61     62.99 o 
  -5   3   3     1360.86     1201.63    112.65 o 
  -4   3   3     1126.82     1022.38     61.39 o 
  -3   3   3        2.00       10.30     20.34 o 
  -2   3   3     2403.31     2156.60    142.93 o 
  -1   3   3      543.99      627.43     50.87 o 
   0   3   3     5912.31     6287.46    225.29 o 
   1   3   3     9019.61     8039.69    220.02 o 
   2   3   3      852.33      867.40     43.93 o 
   3   3   3    21646.18    24642.05    509.49 o 
   4   3   3      176.80      172.65     49.66 o 
   5   3   3     3966.60     3574.66    132.41 o 
   6   3   3     2451.26     2461.85    110.04 o 
   7   3   3      412.93      424.60     53.47 o 
   8   3   3     6185.56     6425.28    306.45 o 
   9   3   3      119.83       57.82     41.76 o 
  10   3   3      431.60      581.05     73.88 o 
  11   3   3     1237.78     1310.57    121.13 o 
  12   3   3       10.69      -48.45     48.45 o 
  13   3   3      164.13      232.56     79.94 o 
 -11   4   3      128.53      111.28     66.93 o 
 -10   4   3        0.28       -5.17     50.34 o 
  -9   4   3      130.54      101.09     53.45 o 
  -8   4   3       25.66       40.92     39.58 o 
  -7   4   3      200.35      139.43     45.40 o 
  -6   4   3      898.22     1026.38    118.70 o 
  -5   4   3      199.69      259.41     44.75 o 
  -4   4   3       31.02        4.29     22.07 o 
  -3   4   3      509.77      474.89     46.51 o 
  -2   4   3      639.32      719.82     51.06 o 
  -1   4   3     8693.30     8050.08    282.22 o 
   0   4   3     1076.96     1016.50     67.83 o 
   1   4   3    15663.92    16347.98    405.86 o 
   2   4   3     3620.26     3377.47     92.20 o 
   3   4   3      911.16      863.82     41.44 o 
   4   4   3     8312.24     8415.76    253.53 o 
   5   4   3      117.69      118.53     31.22 o 
   6   4   3      981.56      818.92     63.80 o 
   7   4   3      933.04      702.38     63.53 o 
   8   4   3       24.85      -23.18     23.18 o 
   9   4   3       68.68       50.58     39.97 o 
  10   4   3        5.07       26.65     41.18 o 
  11   4   3        1.30       84.79     58.14 o 
  12   4   3      162.43       96.90     62.99 o 
  13   4   3      205.37      220.45     77.52 o 
  14   4   3        0.10       48.45     70.25 o 
 -10   5   3        0.62        6.27     57.94 o 
  -9   5   3       14.12       16.79     46.56 o 
  -8   5   3       35.42       22.73     45.97 o 
  -7   5   3       84.36       54.48     44.22 o 
  -6   5   3     1648.74     1704.63    104.85 o 
  -5   5   3       23.98      -15.16     32.97 o 
  -4   5   3     1892.70     1884.86     95.00 o 
  -3   5   3      223.57      252.89     61.77 o 
  -2   5   3      249.36      280.72     38.40 o 
  -1   5   3       43.80       24.12     25.44 o 
   0   5   3      554.96      466.70     67.83 o 
   1   5   3      262.16      200.01     27.92 o 
   2   5   3       12.85        5.98     12.76 o 
   3   5   3      819.77      844.38     47.87 o 
   4   5   3      897.16      909.71     66.62 o 
   5   5   3       13.93       10.99     16.34 o 
   6   5   3      374.72      383.69    104.17 o 
   7   5   3      454.00      451.51     55.38 o 
   8   5   3      226.10      368.22     60.56 o 
   9   5   3      735.85      782.47     89.63 o 
  10   5   3     4780.69     4745.68    239.83 o 
  11   5   3      189.29      348.84     77.52 o 
  12   5   3      122.34      133.24     65.41 o 
  13   5   3       54.39       96.90     70.25 o 
  14   5   3      151.71       89.63     77.52 o 
  -9   6   3       95.95      135.79     60.05 o 
  -8   6   3      660.51      756.06    148.98 o 
  -7   6   3        1.05      -30.40     44.22 o 
  -6   6   3      524.54      560.91     71.25 o 
  -5   6   3      759.66      740.51    146.56 o 
  -4   6   3      304.14      328.79     72.68 o 
  -3   6   3      473.42      483.04     59.35 o 
  -2   6   3      144.61       98.30     49.66 o 
  -1   6   3     1983.05     1821.55     85.56 o 
   0   6   3     6095.84     6699.92    202.34 o 
   1   6   3     5723.48     5628.81    284.64 o 
   2   6   3      133.58      141.24     28.97 o 
   3   6   3       71.69      133.24     38.76 o 
   4   6   3      418.07      370.96     38.51 o 
   5   6   3      791.23      997.72     58.93 o 
   6   6   3     7619.15     8019.20    228.64 o 
   7   6   3      524.35      463.44     53.30 o 
   8   6   3     3134.10     2945.76    164.73 o 
   9   6   3     2168.78     2262.62    147.77 o 
  10   6   3       60.67      116.28     50.87 o 
  11   6   3      325.87      375.49     77.52 o 
  12   6   3      112.78       77.52     62.99 o 
  13   6   3      193.17       29.07     60.56 o 
  14   6   3      226.13      101.75     75.10 o 
  -8   7   3      130.27      133.02     65.14 o 
  -7   7   3      305.71      404.95    118.70 o 
  -6   7   3      336.91      362.67     68.00 o 
  -5   7   3      201.96      148.93     94.48 o 
  -4   7   3      171.02      158.87     43.28 o 
  -3   7   3      649.74      662.07     64.91 o 
  -2   7   3      346.72      395.64     50.99 o 
  -1   7   3     1259.10      768.91    222.87 o 
   0   7   3       54.19       95.90     28.97 o 
   1   7   3     4735.80     4971.09    364.59 o 
   2   7   3     4412.11     4216.71    201.07 o 
   3   7   3     1519.07     1496.40    132.03 o 
   5   7   3      116.95       87.82     26.77 o 
   6   7   3      157.69      185.27     35.08 o 
   7   7   3      495.38      544.44     49.32 o 
   8   7   3      707.13      748.55     82.37 o 
   9   7   3       20.32       19.38     36.34 o 
  10   7   3      122.35      268.90     70.25 o 
  11   7   3        0.56       36.34     46.03 o 
  12   7   3      170.57      104.17     62.99 o 
  13   7   3       32.72       33.92     60.56 o 
  14   7   3        3.47      -43.61     53.30 o 
  -7   8   3       92.29      143.96     66.24 o 
  -6   8   3       73.66       88.07     55.57 o 
  -5   8   3       30.19      -35.59     48.45 o 
  -4   8   3       67.40       31.78     49.66 o 
  -3   8   3      242.03      299.26    111.44 o 
  -2   8   3      157.67       82.37     39.43 o 
  -1   8   3     1301.52     1239.69     78.81 o 
   0   8   3       90.53        8.10     27.25 o 
   1   8   3      664.95      536.01     51.06 o 
   2   8   3     1406.80     1545.84     83.23 o 
   3   8   3      540.57      547.44     51.72 o 
   4   8   3      720.87      725.02     57.94 o 
   5   8   3      133.62       52.75     48.45 o 
   6   8   3      294.39      479.66     72.68 o 
   7   8   3      315.39      298.24     64.20 o 
   8   8   3     2175.80     1799.92    130.82 o 
   9   8   3       17.14       62.99     48.45 o 
  10   8   3     2657.86     2570.27    164.73 o 
  11   8   3        3.41       19.38     53.30 o 
  12   8   3       26.44        0.00     53.30 o 
  13   8   3      664.25      717.06    109.01 o 
  14   8   3       63.78      164.73     79.94 o 
  -7   9   3        0.45       24.23    109.01 o 
  -6   9   3       32.03      -16.96     82.37 o 
  -5   9   3       77.19       87.99     48.87 o 
  -4   9   3       66.07       76.20     42.07 o 
  -3   9   3      186.94      222.02     58.14 o 
  -2   9   3       27.22       58.29     39.24 o 
  -1   9   3      144.09      166.64     54.51 o 
   0   9   3       81.88       56.67     36.68 o 
   1   9   3     1081.36     1073.50     76.25 o 
   2   9   3      111.86      103.20     36.28 o 
   3   9   3        5.02       43.12     38.76 o 
   4   9   3     2313.54     2271.78    107.27 o 
   5   9   3      541.13      527.41     55.83 o 
   6   9   3     1200.81     1289.26    107.80 o 
   7   9   3      702.57      697.68     87.21 o 
   8   9   3       54.95       84.79     50.87 o 
   9   9   3     3615.93     3788.79    215.60 o 
  10   9   3      232.03      288.28     75.10 o 
  11   9   3     1014.77      864.83    109.01 o 
  12   9   3       96.88       92.06     65.41 o 
  13   9   3        0.73       65.41     65.41 o 
  14   9   3      531.24      683.15    121.13 o 
  -5  10   3       17.52       60.56    111.44 o 
  -4  10   3        1.07      130.82    106.59 o 
  -3  10   3       16.92       19.26     44.82 o 
  -2  10   3       29.75       -0.64     40.18 o 
  -1  10   3       24.20       -3.30     35.83 o 
   0  10   3       71.81       36.49     54.51 o 
   1  10   3     1179.88     1222.33     99.32 o 
   2  10   3      174.91       64.79     34.47 o 
   3  10   3      169.16      249.04    110.22 o 
   4  10   3        5.36       56.08     33.75 o 
   5  10   3      445.57      499.12     58.63 o 
   6  10   3      534.22      539.37     89.63 o 
   7  10   3      857.93      862.41     99.32 o 
   8  10   3       14.20        7.27     46.03 o 
   9  10   3        1.69       -9.69     43.61 o 
  10  10   3       45.50       26.65     53.30 o 
  11  10   3      119.21       43.61     53.30 o 
  12  10   3       76.00      135.66     67.83 o 
  13  10   3        8.47      -48.45     48.45 o 
  -4  11   3       43.61      -24.23    104.17 o 
  -3  11   3      235.90      251.94    128.39 o 
  -2  11   3      120.12       99.90     53.30 o 
  -1  11   3      518.57      481.68     67.31 o 
   0  11   3      198.88      173.32     46.10 o 
   1  11   3       27.95       42.78     41.43 o 
   2  11   3     1248.52     1401.90    167.15 o 
   3  11   3      936.02      910.77     77.97 o 
   4  11   3     1393.51     1392.74    101.75 o 
   5  11   3     2565.39     2742.55    129.63 o 
   6  11   3       60.76       50.87     48.45 o 
   7  11   3      140.10      130.82     58.14 o 
   8  11   3        7.40       24.23     48.45 o 
   9  11   3      248.44      142.93     62.99 o 
  10  11   3       62.96       53.30     60.56 o 
  11  11   3      677.64      646.81    106.59 o 
  12  11   3       23.26       89.63     62.99 o 
  13  11   3      170.25      300.39     84.79 o 
  -3  12   3       25.23     -101.75    104.17 o 
  -2  12   3       21.87      -67.83     96.90 o 
  -1  12   3       19.02      -43.61     92.06 o 
   0  12   3        0.33        3.55     39.41 o 
   1  12   3        2.74      -33.01     33.01 o 
   2  12   3       26.34       -2.42     58.14 o 
   3  12   3       69.59      115.50     56.93 o 
   4  12   3     1007.23     1008.03    112.65 o 
   5  12   3      216.02      196.22     65.41 o 
   6  12   3       24.05        7.27     43.61 o 
   7  12   3      674.05      559.60     89.63 o 
   8  12   3       73.22       12.11     48.45 o 
   9  12   3     1162.76     1344.49    135.66 o 
  10  12   3       15.86       -4.85     60.56 o 
  11  12   3        0.22        7.27     62.99 o 
  12  12   3      487.86      622.58    113.86 o 
  13  12   3      137.94       87.21     67.83 o 
  -1  13   3       13.04       53.30    123.55 o 
   0  13   3       17.47       26.65    109.01 o 
   1  13   3       85.06       43.61    104.17 o 
   2  13   3       54.06       38.32     47.32 o 
   3  13   3       76.00       59.67     46.12 o 
   4  13   3      527.39      620.96     79.32 o 
   5  13   3      843.96      806.69    109.01 o 
   6  13   3      408.15      600.78     96.90 o 
   7  13   3      183.84      256.79     79.94 o 
   8  13   3       99.89       75.10     58.14 o 
   9  13   3      351.46      239.83     79.94 o 
  10  13   3       47.87       31.49     65.41 o 
  11  13   3      106.71        9.69     67.83 o 
  12  13   3       45.63       46.03     70.25 o 
   1  14   3        3.39        7.27     87.21 o 
   2  14   3       70.41        7.27    106.59 o 
   3  14   3       45.97       84.79    106.59 o 
   4  14   3       48.77       26.65     58.14 o 
   5  14   3       46.90       84.79     62.99 o 
   6  14   3       55.08       12.11     62.99 o 
   7  14   3      100.55      116.28     70.25 o 
   8  14   3       66.00      135.66     72.68 o 
   9  14   3      120.64       29.07     65.41 o 
  10  14   3       33.71      -26.65     60.56 o 
  11  14   3      170.49      232.56     82.37 o 
   6  15   3       12.03        2.42     62.99 o 
   7  15   3      162.61      406.98     99.32 o 
   8  15   3       21.38       14.54     67.83 o 
   9  15   3        8.87       31.49     65.41 o 
  -7 -15   4      236.56      203.49    125.97 o 
  -6 -15   4       34.31      106.59    111.44 o 
  -5 -15   4      152.60       99.32    116.28 o 
 -10 -14   4      173.86      283.43    125.97 o 
  -9 -14   4      142.96       29.07     94.48 o 
  -8 -14   4       15.14      -79.94     79.94 o 
  -7 -14   4        7.27      -82.37     82.37 o 
  -6 -14   4      139.02      116.28     96.90 o 
  -5 -14   4      118.60      208.34    116.28 o 
  -4 -14   4        2.65        7.27     96.90 o 
  -3 -14   4        6.69      -26.65     96.90 o 
  -2 -14   4       35.49       62.99    113.86 o 
  -1 -14   4       15.40       77.52    109.01 o 
 -11 -13   4       32.51       31.06     53.19 o 
 -10 -13   4        2.19       19.38     92.06 o 
  -9 -13   4        4.57      -33.92     87.21 o 
  -8 -13   4       24.60      -29.07     84.79 o 
  -7 -13   4       25.88      104.17     89.63 o 
  -6 -13   4      102.68      135.66     92.06 o 
  -5 -13   4      638.29      654.08    140.51 o 
  -4 -13   4       95.25       31.49     92.06 o 
  -3 -13   4       86.57       58.14     99.32 o 
  -2 -13   4      120.36      162.31    116.28 o 
  -1 -13   4      106.93      109.01    111.44 o 
   0 -13   4      139.26       72.68    118.70 o 
   1 -13   4       17.66      147.77    128.39 o 
 -12 -12   4      238.90      265.30     70.28 o 
 -11 -12   4        1.94      -16.70     44.74 o 
 -10 -12   4        7.28      -22.55     40.71 o 
  -9 -12   4      269.82      260.84     56.41 o 
  -8 -12   4       28.12        7.27     77.52 o 
  -7 -12   4     1241.34     1298.46    159.89 o 
  -6 -12   4      103.11      135.66     82.37 o 
  -5 -12   4        7.65       36.34     75.10 o 
  -4 -12   4      714.14      671.03    133.24 o 
  -3 -12   4      469.66      264.05    109.01 o 
  -2 -12   4      401.67      397.29    125.97 o 
  -1 -12   4        6.53       -4.85     77.52 o 
   0 -12   4        6.18       -4.85     92.06 o 
   1 -12   4      149.95      150.20    116.28 o 
   2 -12   4       63.41       62.99    109.01 o 
   3 -12   4       54.88      125.97     96.90 o 
 -13 -11   4      136.64       14.54     67.83 o 
 -12 -11   4      447.13      520.65     77.34 o 
 -11 -11   4      416.09      414.49     70.99 o 
 -10 -11   4      616.24      625.08     72.55 o 
  -9 -11   4        0.36       22.61     34.67 o 
  -8 -11   4       22.71      -22.73     48.45 o 
  -7 -11   4       14.89      -14.20     32.03 o 
  -6 -11   4     1613.86     1533.44    169.58 o 
  -5 -11   4       38.65       60.56     72.68 o 
  -4 -11   4       80.13       60.56     77.52 o 
  -3 -11   4       18.72       55.72     75.10 o 
  -2 -11   4       36.57       31.49     82.37 o 
  -1 -11   4      764.73     1007.76    159.89 o 
   0 -11   4      388.93      167.15     96.90 o 
   1 -11   4      230.94      157.46    101.75 o 
   2 -11   4        3.29       19.38     96.90 o 
   3 -11   4        1.80      -50.87     84.79 o 
   4 -11   4       50.78       58.14     87.21 o 
 -13 -10   4       71.10      173.49     82.37 o 
 -12 -10   4        3.03      -17.09     45.12 o 
 -11 -10   4     1039.87     1064.01    100.53 o 
 -10 -10   4       98.51       85.43     87.21 o 
  -9 -10   4      139.67      147.22     46.15 o 
  -8 -10   4      312.85      283.10     50.18 o 
  -7 -10   4        2.69      -30.28     36.34 o 
  -6 -10   4     3091.07     3221.67    133.47 o 
  -5 -10   4     1700.81     1744.20    167.15 o 
  -4 -10   4      189.00      213.18     82.37 o 
  -3 -10   4       12.90       21.80     65.41 o 
  -2 -10   4     2008.44     1952.54    191.38 o 
  -1 -10   4        3.14      -36.34     67.83 o 
   0 -10   4      762.33      869.68    145.35 o 
   1 -10   4      156.05      247.10    111.44 o 
   2 -10   4      517.45      399.71    128.39 o 
   3 -10   4      266.38      300.39    113.86 o 
   4 -10   4        3.72       53.30     87.21 o 
   5 -10   4       83.20      208.34    111.44 o 
 -13  -9   4       59.74       46.03     60.56 o 
 -12  -9   4        8.00      -46.03     46.03 o 
 -11  -9   4      155.38      284.08     60.53 o 
 -10  -9   4      175.82      212.41     51.79 o 
  -9  -9   4      829.91      793.75     72.55 o 
  -8  -9   4       29.35       26.65     31.16 o 
  -7  -9   4      199.65      143.12     53.30 o 
  -6  -9   4     1083.65     1112.73    132.03 o 
  -5  -9   4     2344.83     2633.22    111.59 o 
  -4  -9   4     4297.84     4295.57    151.02 o 
  -3  -9   4      547.28      637.12    113.86 o 
  -2  -9   4       18.01      -31.49     48.45 o 
  -1  -9   4     1768.09     1848.37    184.11 o 
   0  -9   4      651.48      644.39    125.97 o 
   1  -9   4     1639.93     1724.82    188.96 o 
   2  -9   4        0.37      -24.23     65.41 o 
   3  -9   4      122.72      111.44     84.79 o 
   4  -9   4      149.48      327.04    111.44 o 
   5  -9   4       28.50       84.79     99.32 o 
   6  -9   4       40.20       65.41     94.48 o 
 -14  -8   4      235.36      193.80     82.37 o 
 -13  -8   4       39.12       53.30     60.56 o 
 -12  -8   4      368.66      520.84     96.90 o 
 -11  -8   4      199.56      278.59     77.52 o 
 -10  -8   4       23.33       60.56     50.87 o 
  -9  -8   4     1235.33     1209.96     85.56 o 
  -8  -8   4      733.30      783.12     67.21 o 
  -7  -8   4     1049.18     1162.63     93.27 o 
  -6  -8   4        0.33       21.65     24.58 o 
  -5  -8   4       12.55       10.66     23.06 o 
  -4  -8   4     1872.61     2103.98    178.05 o 
  -3  -8   4      764.90      836.65     65.41 o 
  -2  -8   4      863.87      910.86    118.70 o 
  -1  -8   4      823.93      901.17    123.55 o 
   0  -8   4      271.59      423.94    101.75 o 
   1  -8   4     2618.05     2609.03    210.76 o 
   2  -8   4      166.87      164.73     82.37 o 
   3  -8   4        4.89      -55.72     55.72 o 
   4  -8   4       25.08      -50.87     50.87 o 
   5  -8   4       38.38       67.83     79.94 o 
   6  -8   4       26.61      157.46     96.90 o 
   7  -8   4       84.27       33.92     92.06 o 
 -14  -7   4        6.71       19.38     65.41 o 
 -13  -7   4      122.22      113.86     67.83 o 
 -12  -7   4       57.09       14.54     55.72 o 
 -11  -7   4      619.04      675.88     94.48 o 
 -10  -7   4       35.75       14.54     43.61 o 
  -9  -7   4      187.44      106.59     48.45 o 
  -8  -7   4      877.77      806.69     84.79 o 
  -7  -7   4        5.39       15.64     27.92 o 
  -6  -7   4     3877.66     4125.53    256.79 o 
  -5  -7   4      269.80      321.20     58.14 o 
  -4  -7   4     1333.00     1296.30    167.15 o 
  -3  -7   4      334.25      291.74     70.25 o 
  -2  -7   4     4406.37     4336.05    208.33 o 
  -1  -7   4      299.00      279.15     49.66 o 
   0  -7   4      862.35      651.65    104.17 o 
   1  -7   4      820.12      850.30    121.13 o 
   2  -7   4      300.90      353.69     94.48 o 
   3  -7   4     2976.32     3133.41    159.83 o 
   4  -7   4      175.71      123.55     77.52 o 
   5  -7   4        3.23      121.13     77.52 o 
   6  -7   4      409.02      772.78    150.20 o 
   7  -7   4       11.16       75.10     92.06 o 
   8  -7   4      250.61      341.57    133.24 o 
 -14  -6   4        0.48       -7.27     58.14 o 
 -13  -6   4        3.08       -9.69     58.14 o 
 -12  -6   4        0.49       19.38     46.03 o 
 -11  -6   4        6.61       38.76     50.87 o 
 -10  -6   4       35.77       29.07     43.61 o 
  -9  -6   4      457.27      617.74     82.37 o 
  -8  -6   4        1.01      -31.49     31.49 o 
  -7  -6   4       28.98       -2.42     29.07 o 
  -6  -6   4     3119.31     3049.48    117.58 o 
  -5  -6   4     3036.86     3058.18    193.80 o 
  -4  -6   4      935.76      841.25     51.98 o 
  -3  -6   4      467.15      436.93     34.44 o 
  -2  -6   4     3357.00     3503.12    112.88 o 
  -1  -6   4     1735.85     1800.81     67.60 o 
   0  -6   4       20.41       32.80     15.91 o 
   1  -6   4      257.15      279.99     26.65 o 
   2  -6   4      504.45      474.81     99.32 o 
   3  -6   4      469.38      516.42     69.23 o 
   4  -6   4     2421.04     2565.97    283.43 o 
   5  -6   4     1063.37      826.07    130.82 o 
   6  -6   4      656.05      864.83    150.20 o 
   7  -6   4       83.72        2.42     79.94 o 
   8  -6   4        2.51       58.14     87.21 o 
   9  -6   4       27.76       43.61     92.06 o 
 -14  -5   4      374.21      319.77     96.90 o 
 -13  -5   4        0.40       -4.85     55.72 o 
 -12  -5   4      231.82      218.03     72.68 o 
 -11  -5   4      141.99      259.21     70.25 o 
 -10  -5   4      109.06       92.06     48.45 o 
  -9  -5   4     1599.03     1366.29    111.44 o 
  -8  -5   4      115.18      116.28     46.03 o 
  -7  -5   4      381.32      365.80     55.72 o 
  -6  -5   4     5853.62     5249.56    218.03 o 
  -5  -5   4     1118.34     1199.14     79.94 o 
  -4  -5   4    10077.69    10965.25    405.77 o 
  -3  -5   4       53.58       62.77     18.34 o 
  -2  -5   4      115.63      129.81     19.70 o 
  -1  -5   4    16622.29    17317.98    427.23 o 
   0  -5   4       32.71       42.00     20.59 o 
   1  -5   4     2870.35     2729.13     87.21 o 
   2  -5   4       16.26       20.59     16.96 o 
   3  -5   4      761.86      731.10     60.41 o 
   4  -5   4     1140.88     1009.35     88.11 o 
   5  -5   4     1910.38     1926.27    175.63 o 
   6  -5   4       39.22        9.69     62.99 o 
   7  -5   4      288.59      360.95    109.01 o 
   8  -5   4       24.02       43.61     77.52 o 
   9  -5   4       19.26      -36.34     79.94 o 
  10  -5   4       80.85       29.07     99.32 o 
 -14  -4   4        0.66       96.90     67.83 o 
 -13  -4   4       27.94        2.42     58.14 o 
 -12  -4   4        6.77       -7.27     48.45 o 
 -11  -4   4     1522.58     1368.71    123.55 o 
 -10  -4   4     1263.90     1281.50    113.86 o 
  -9  -4   4      836.31      617.74     77.52 o 
  -8  -4   4     3081.14     2730.16    152.62 o 
  -7  -4   4      541.18      823.65     77.52 o 
  -6  -4   4     1811.05     1828.99    106.59 o 
  -5  -4   4     3330.20     3563.50    157.46 o 
  -4  -4   4      217.06      196.22     31.49 o 
  -3  -4   4     2931.39     2867.79     94.04 o 
  -2  -4   4     1194.98     1135.91    129.60 o 
  -1  -4   4     3141.05     3321.96     96.11 o 
   0  -4   4      577.00      784.89     82.37 o 
   1  -4   4     5547.72     4993.96    136.44 o 
   2  -4   4     3091.50     3215.92     99.37 o 
   3  -4   4     1262.16     1314.38     53.40 o 
   4  -4   4      842.53      879.01     46.58 o 
   5  -4   4       46.79      126.23     48.80 o 
   6  -4   4     1040.13     1125.55    116.28 o 
   7  -4   4       28.45      101.75     77.52 o 
   8  -4   4      710.85      770.36    142.93 o 
   9  -4   4      479.79      540.22    133.24 o 
  10  -4   4       16.86       -4.85     96.90 o 
 -13  -3   4      141.79      140.51     67.83 o 
 -12  -3   4        7.76      -24.23     43.61 o 
 -11  -3   4       47.62       79.94     58.14 o 
 -10  -3   4      172.20      133.24     55.72 o 
  -9  -3   4       31.19        7.27     36.34 o 
  -8  -3   4      168.28      167.15     48.45 o 
  -7  -3   4     1028.45      864.83     79.94 o 
  -6  -3   4       74.80       36.34     31.49 o 
  -5  -3   4      327.19      385.18     48.45 o 
  -4  -3   4     2693.69     2611.46    118.70 o 
  -3  -3   4     2803.65     3088.69    125.97 o 
  -2  -3   4     5698.55     5839.76    157.67 o 
  -1  -3   4     1507.04     1545.08     75.10 o 
   0  -3   4      418.38      530.53     62.99 o 
   1  -3   4     6350.22     6637.65    297.97 o 
   2  -3   4     8017.73     8434.82    220.20 o 
   3  -3   4     4930.89     4765.24    123.56 o 
   4  -3   4      239.44      228.36     43.24 o 
   5  -3   4        8.33       -3.30     18.73 o 
   6  -3   4      656.18      627.53     71.40 o 
   7  -3   4      302.27      318.70     77.40 o 
   8  -3   4       19.39       45.59     33.65 o 
   9  -3   4      185.72      278.59    109.01 o 
  10  -3   4       77.84      147.77    101.75 o 
  11  -3   4       76.46      128.39    109.01 o 
 -13  -2   4        0.48        4.85     65.41 o 
 -12  -2   4        9.47       31.49     60.56 o 
 -11  -2   4      513.77      535.37     89.63 o 
 -10  -2   4       29.12       12.11     48.45 o 
  -9  -2   4      950.90     1065.90    104.17 o 
  -8  -2   4      607.55      574.13     72.68 o 
  -7  -2   4      634.29      707.37     72.68 o 
  -6  -2   4     9176.24     8725.85    327.04 o 
  -5  -2   4      624.49      639.54     58.14 o 
  -4  -2   4     4453.51     4379.88    172.00 o 
  -3  -2   4     7269.92     6177.38    218.03 o 
  -2  -2   4     2020.58     1780.54     75.10 o 
  -1  -2   4    30774.18    30737.61    723.18 o 
   0  -2   4      462.25      469.97     50.87 o 
   1  -2   4       44.68       14.54     26.65 o 
   2  -2   4    13721.00    14688.00    360.80 o 
   3  -2   4     1189.01     1180.02     45.51 o 
   4  -2   4     9824.84     9990.21    319.45 o 
   5  -2   4      844.93      964.45     49.56 o 
   6  -2   4       21.53       31.17     22.49 o 
   7  -2   4      399.62      358.84     42.62 o 
   8  -2   4      371.75      419.71     48.21 o 
   9  -2   4       99.14      154.02     44.27 o 
  10  -2   4      438.59      426.36    123.55 o 
  11  -2   4      224.76      290.70    123.55 o 
  12  -2   4        1.48      201.07    121.13 o 
 -13  -1   4       22.67      -50.87     65.41 o 
 -12  -1   4       58.74      106.59     67.83 o 
 -11  -1   4        6.02      -48.45     48.45 o 
 -10  -1   4      839.53     1029.56    111.44 o 
  -9  -1   4       61.16       58.14     48.45 o 
  -8  -1   4      690.41      588.67     75.10 o 
  -7  -1   4       51.21       77.52     36.34 o 
  -6  -1   4       86.49       29.07     26.65 o 
  -5  -1   4     1314.97     1199.14     77.52 o 
  -4  -1   4       41.78       36.34     21.80 o 
  -3  -1   4    10590.63    10814.04    365.80 o 
  -2  -1   4     6721.23     6889.59    239.83 o 
  -1  -1   4        4.28        9.69      9.69 o 
   0  -1   4       79.45       82.37     12.09 o 
   1  -1   4     3888.78     3949.35    106.41 o 
   2  -1   4     1384.22     1342.14     79.96 o 
   3  -1   4     3578.78     3878.14    143.13 o 
   4  -1   4     6042.98     5958.30    149.03 o 
   5  -1   4     8983.15    10116.89    238.49 o 
   6  -1   4     1349.27     1230.32     60.75 o 
   7  -1   4      151.48      160.52     31.94 o 
   8  -1   4       45.70       25.44     26.85 o 
   9  -1   4     1530.40     1765.85     92.94 o 
  10  -1   4      142.23      169.32     47.10 o 
  11  -1   4       89.96      118.51     52.84 o 
  12  -1   4        3.57      -16.96     82.37 o 
 -12   0   4       16.42       -4.85     62.99 o 
 -11   0   4       78.46       92.06     67.83 o 
 -10   0   4       44.40        9.69     46.03 o 
  -9   0   4       96.39      152.62     60.56 o 
  -8   0   4       38.52       55.72     46.03 o 
  -7   0   4      632.73      532.95     62.99 o 
  -6   0   4       28.22       79.94     31.49 o 
  -5   0   4      176.21      133.24     33.92 o 
  -4   0   4      925.75      862.41     65.41 o 
  -3   0   4       53.86       14.54     19.38 o 
  -2   0   4    62686.65    63944.33   1981.61 o 
  -1   0   4     1380.11     1235.48     62.99 o 
   0   0   4     6827.15     6940.46    234.98 o 
   1   0   4    21075.72    24571.60    656.27 o 
   2   0   4     2022.22     2064.64     82.62 o 
   3   0   4      499.77      483.00     28.38 o 
   4   0   4     4910.34     5653.47    142.38 o 
   5   0   4     1958.73     2011.24     72.79 o 
   6   0   4      238.49      142.90     26.50 o 
   7   0   4      467.74      491.28     63.84 o 
   8   0   4        3.98       27.53     28.47 o 
   9   0   4      908.22      965.46     69.56 o 
  10   0   4       81.05       76.82     40.37 o 
  11   0   4      274.52      386.95     60.75 o 
  12   0   4        8.83      -53.30     53.30 o 
 -12   1   4        7.95       75.10     77.52 o 
 -11   1   4      255.21      436.05     96.90 o 
 -10   1   4       17.75      -17.83     32.59 o 
  -9   1   4      217.27      193.28     48.79 o 
  -8   1   4     1048.08     1054.03    127.18 o 
  -7   1   4       39.39       73.60     33.01 o 
  -6   1   4     5384.22     4875.90    168.80 o 
  -5   1   4     1062.03     1164.73     66.24 o 
  -4   1   4      843.21      843.92     54.61 o 
  -3   1   4    15010.86    13498.81    349.28 o 
  -2   1   4     1063.81      942.59     50.87 o 
  -1   1   4   139581.02   139383.42   4275.71 o 
   0   1   4    15765.85    14639.17    477.23 o 
   1   1   4     1719.73     1596.30     60.92 o 
   2   1   4    11412.12    12455.01    263.15 o 
   3   1   4      486.03      473.23     31.78 o 
   4   1   4      412.35      351.81     28.99 o 
   5   1   4    10354.22    10808.06    248.61 o 
   6   1   4       12.69       -7.14     17.16 o 
   7   1   4     3365.48     3211.09    147.80 o 
   8   1   4      239.31      222.43     40.65 o 
   9   1   4      253.24      247.29     93.69 o 
  10   1   4       76.87       69.71     38.39 o 
  11   1   4       98.21       76.45     43.83 o 
  12   1   4       42.66       72.70     50.78 o 
  13   1   4      285.34      511.15    101.75 o 
 -12   2   4       10.30      -48.45     72.68 o 
 -11   2   4       35.83       83.23     64.20 o 
 -10   2   4       66.02       60.60     48.79 o 
  -9   2   4       37.03       66.00     44.22 o 
  -8   2   4      300.61      335.07    100.53 o 
  -7   2   4      711.91      859.06     87.21 o 
  -6   2   4     1179.34     1143.05     93.27 o 
  -5   2   4     2135.38     1875.25    123.55 o 
  -4   2   4     1469.86     1361.77     68.68 o 
  -3   2   4     1154.59     1145.06     60.53 o 
  -2   2   4     8912.87     8307.96    227.63 o 
  -1   2   4     3055.22     3269.21    181.69 o 
   0   2   4    10703.31    11485.46    245.82 o 
   1   2   4      605.49      556.71     34.72 o 
   2   2   4       80.28       79.05     19.27 o 
   3   2   4     1478.07     1435.94     65.88 o 
   4   2   4      562.48      438.78     54.74 o 
   5   2   4        0.07      -10.23     17.26 o 
   6   2   4       19.19       -8.97     24.72 o 
   7   2   4     1783.94     2000.71    102.14 o 
   8   2   4      110.91      146.26     34.48 o 
   9   2   4      792.92      930.63     65.81 o 
  10   2   4       33.87       53.57     36.00 o 
  11   2   4       46.59       38.44     66.62 o 
  12   2   4      176.66      148.77     60.79 o 
  13   2   4      240.30      259.21     89.63 o 
 -11   3   4        3.99       -4.69     52.06 o 
 -10   3   4      264.96      230.63     83.58 o 
  -9   3   4      284.99      208.72    115.07 o 
  -8   3   4       13.39       -1.62     37.83 o 
  -7   3   4        3.88       34.72     35.85 o 
  -6   3   4       42.18       30.74     34.05 o 
  -5   3   4        6.02       -9.33     42.39 o 
  -4   3   4     1409.44     1481.53    119.91 o 
  -3   3   4     1881.79     1831.70    109.01 o 
  -2   3   4      396.12      390.11     37.22 o 
  -1   3   4     6520.06     6324.21    148.63 o 
   0   3   4      309.81      326.57     24.68 o 
   1   3   4     4208.15     4657.39    169.27 o 
   2   3   4     1236.86     1088.47     38.61 o 
   3   3   4        4.34       31.74     18.11 o 
   4   3   4    11766.26    11734.71    326.42 o 
   5   3   4      589.71      533.85     48.30 o 
   6   3   4     4252.72     3845.35    145.94 o 
   7   3   4      774.29      921.10     71.66 o 
   8   3   4      989.81      968.76     79.49 o 
   9   3   4     6718.48     6610.36    240.88 o 
  10   3   4        9.01      -19.38     73.89 o 
  11   3   4      219.92      238.62     62.58 o 
  12   3   4      453.52      538.83     85.12 o 
  13   3   4       97.49       65.41     65.41 o 
 -10   4   4       10.43       86.11     55.83 o 
  -9   4   4       27.11       10.56     41.91 o 
  -8   4   4      337.27      278.09     57.04 o 
  -7   4   4      116.93      179.26     50.18 o 
  -6   4   4       44.79       72.02     38.50 o 
  -5   4   4     1908.39     2144.36    104.38 o 
  -4   4   4     2132.02     2202.66    101.12 o 
  -3   4   4     5883.45     5760.73    185.62 o 
  -2   4   4      832.04      851.99     77.52 o 
  -1   4   4       86.49       74.60     24.44 o 
   0   4   4     8529.85     7561.18    177.14 o 
   1   4   4     2667.56     2621.45    109.01 o 
   2   4   4     6314.40     6347.88    393.19 o 
   3   4   4     1844.32     1785.62     58.89 o 
   4   4   4      329.83      352.35     26.47 o 
   5   4   4     6288.81     5986.34    265.26 o 
   6   4   4      425.60      416.27     49.84 o 
   7   4   4     3393.17     2770.64    129.60 o 
   8   4   4     1359.78     1350.68     90.08 o 
   9   4   4      438.76      382.25     63.45 o 
  10   4   4       24.69      -28.99     47.24 o 
  11   4   4      300.28      271.68     62.72 o 
  12   4   4       54.31      145.35     67.83 o 
  13   4   4      484.10      353.69     87.21 o 
  14   4   4      168.19      181.69     87.21 o 
 -10   5   4       32.05        0.71     52.22 o 
  -9   5   4        0.38       15.14     47.87 o 
  -8   5   4       71.52      134.56     56.38 o 
  -7   5   4      121.65      175.15     54.61 o 
  -6   5   4      333.78      309.64     58.66 o 
  -5   5   4       15.32      -24.19     24.19 o 
  -4   5   4     1450.12     1537.68    151.41 o 
  -3   5   4      523.23      566.15     55.29 o 
  -2   5   4      813.95      639.56     52.84 o 
  -1   5   4     1868.98     1868.53     83.75 o 
   0   5   4      214.67      208.70     32.01 o 
   1   5   4      577.45      410.17    128.39 o 
   2   5   4      678.40      759.88     70.25 o 
   3   5   4      625.24      599.20     36.26 o 
   4   5   4        5.75       -0.18     14.68 o 
   5   5   4     1116.79     1406.09     58.55 o 
   6   5   4     1963.14     2083.74    146.56 o 
   7   5   4      140.66      112.94     35.58 o 
   8   5   4       29.53        9.83     33.54 o 
   9   5   4       13.82       23.93     38.82 o 
  10   5   4       21.14        5.53     43.50 o 
  11   5   4       93.69       46.03     55.72 o 
  12   5   4      251.01      232.56     75.10 o 
  13   5   4        8.23      -53.30     53.30 o 
  14   5   4      134.87       24.23     65.41 o 
  -9   6   4      293.12      373.10     93.27 o 
  -8   6   4      119.52       61.42     57.04 o 
  -7   6   4       99.57       -4.64     66.62 o 
  -6   6   4       14.68       17.73     44.22 o 
  -5   6   4       25.28       17.61     31.48 o 
  -4   6   4      192.07      171.76     43.28 o 
  -3   6   4      171.01      200.48     40.70 o 
  -2   6   4        2.65       16.18     23.35 o 
  -1   6   4      504.37      432.65     45.40 o 
   0   6   4      169.74      265.62     37.22 o 
   1   6   4      240.05      240.07     42.39 o 
   2   6   4     3257.07     2970.28    107.75 o 
   3   6   4      675.61      700.07    161.10 o 
   4   6   4    24544.88    27807.02    681.89 o 
   5   6   4     1603.95     1842.79     79.31 o 
   6   6   4       43.43       18.63     28.94 o 
   7   6   4     6437.53     6286.38    171.63 o 
   8   6   4      734.99      552.33     75.10 o 
   9   6   4     4221.61     4159.43    218.03 o 
  10   6   4     1179.82      952.04    104.17 o 
  11   6   4       94.00      116.28     60.56 o 
  12   6   4      929.37      840.61    106.59 o 
  13   6   4       24.00       43.61     62.99 o 
  14   6   4      170.13      147.77     79.94 o 
  -8   7   4        5.07       26.93     57.94 o 
  -7   7   4      240.60      342.90     75.74 o 
  -6   7   4      569.37      599.81    216.81 o 
  -5   7   4      293.04      356.52    119.91 o 
  -4   7   4        4.58       -2.91     33.92 o 
  -3   7   4      292.20      373.78     53.32 o 
  -2   7   4      664.78      745.95     65.43 o 
  -1   7   4      269.76      257.04     42.98 o 
   0   7   4     2585.61     2269.70    107.80 o 
   1   7   4      326.20      325.52    116.28 o 
   2   7   4      810.48      923.77     61.38 o 
   3   7   4     7955.74     7580.00    302.81 o 
   4   7   4     1794.41     1830.80     83.07 o 
   5   7   4     2856.83     3172.37    119.04 o 
   6   7   4       25.38       26.04     25.44 o 
   7   7   4        0.55       24.23     33.92 o 
   8   7   4     4779.69     4777.17    237.41 o 
   9   7   4      195.17      123.55     50.87 o 
  10   7   4      232.26      198.65     60.56 o 
  11   7   4       61.63      -16.96     53.30 o 
  12   7   4       14.08      -12.11     55.72 o 
  13   7   4      129.79       67.83     62.99 o 
  14   7   4       94.05       94.48     70.25 o 
  -7   8   4        2.46       26.04     59.14 o 
  -6   8   4        0.02       -3.96     56.93 o 
  -5   8   4      577.07      694.49     75.42 o 
  -4   8   4      100.40       64.55     38.28 o 
  -3   8   4      329.41      256.35     49.52 o 
  -2   8   4       64.04       64.37     35.13 o 
  -1   8   4       19.04        7.12     26.77 o 
   0   8   4      931.66     1000.48     94.48 o 
   1   8   4     1044.16      864.04    128.39 o 
   2   8   4      168.64      176.80     36.80 o 
   3   8   4       65.22       53.60     71.46 o 
   4   8   4      113.49      162.31     50.87 o 
   5   8   4      418.01      395.72     46.16 o 
   6   8   4      255.38      296.29     43.45 o 
   7   8   4      131.45       84.79     46.03 o 
   8   8   4      143.43      237.41     62.99 o 
   9   8   4       23.80       12.11     41.18 o 
  10   8   4      130.21      -41.18     41.18 o 
  11   8   4      332.51      205.91     72.68 o 
  12   8   4       76.75       67.83     62.99 o 
  13   8   4        7.80       14.54     58.14 o 
  14   8   4      306.56      324.62     94.48 o 
  -6   9   4       34.78        4.92     56.45 o 
  -5   9   4        0.57       11.51     43.62 o 
  -4   9   4       15.93       43.61     41.17 o 
  -3   9   4        9.88       58.78     42.53 o 
  -2   9   4        2.92      -29.59     29.59 o 
  -1   9   4      370.54      412.56     55.75 o 
   0   9   4      436.54      414.51     95.69 o 
   1   9   4      109.17       48.57     32.59 o 
   2   9   4     1122.90     1047.18    104.17 o 
   3   9   4      669.38      777.11     81.15 o 
   4   9   4      383.20      304.16     89.63 o 
   6   9   4      208.72      184.11     58.14 o 
   7   9   4     4351.26     4924.94    247.10 o 
   8   9   4       35.40       31.49     43.61 o 
   9   9   4      809.87      707.37     96.90 o 
  10   9   4      870.81     1075.59    121.13 o 
  11   9   4      404.76      515.99     99.32 o 
  12   9   4      901.88      683.15    113.86 o 
  13   9   4        0.89       36.34     65.41 o 
  14   9   4        6.30      -36.34     70.25 o 
  -5  10   4       60.56       -9.69     99.32 o 
  -4  10   4       11.46      -13.26     42.62 o 
  -3  10   4      173.26      256.30     82.37 o 
  -2  10   4      193.62      199.10     51.53 o 
  -1  10   4      248.54      225.72     47.45 o 
   0  10   4       18.01       31.02     32.71 o 
   1  10   4      818.16      804.93    104.17 o 
   2  10   4      507.43      586.06     61.66 o 
   3  10   4     3612.53     3784.28    151.70 o 
   4  10   4     1187.42     1331.75    116.28 o 
   5  10   4       64.83       38.83     31.38 o 
   6  10   4      415.30      426.36     75.10 o 
   7  10   4      615.18      457.85     82.37 o 
   8  10   4      887.00      959.31    113.86 o 
   9  10   4      219.46      268.90     75.10 o 
  10  10   4      201.54      198.65     72.68 o 
  11  10   4      119.33      210.76     75.10 o 
  12  10   4       44.88        2.42     36.34 o 
  13  10   4      199.82      169.58     77.52 o 
  -4  11   4      117.20       67.83    118.70 o 
  -3  11   4       30.02      -45.04     45.04 o 
  -2  11   4       25.12       32.59     46.70 o 
  -1  11   4      399.06      402.14     62.95 o 
   0  11   4      184.00      227.01     53.90 o 
   1  11   4       69.28       69.19     61.77 o 
   2  11   4      132.45       49.15     42.12 o 
   3  11   4      283.15      181.51     47.72 o 
   4  11   4      841.02      737.82     72.06 o 
   5  11   4        7.61      -33.92     33.92 o 
   6  11   4      147.62       33.92     48.45 o 
   7  11   4       23.44       -7.27     46.03 o 
   8  11   4       88.41      138.08     62.99 o 
   9  11   4      633.02      666.19    106.59 o 
  10  11   4       56.57       87.21     60.56 o 
  11  11   4       22.36       38.76     60.56 o 
  12  11   4      191.06       19.38     55.72 o 
  13  11   4       32.62       -7.27     62.99 o 
  -3  12   4        1.57        2.42     96.90 o 
  -2  12   4      169.01       31.49    109.01 o 
  -1  12   4      300.30      227.85     63.08 o 
   0  12   4       16.07       -9.54     36.61 o 
   1  12   4        0.64        1.79     39.29 o 
   2  12   4      234.64      234.33     65.41 o 
   3  12   4      780.03      766.32     79.32 o 
   4  12   4      648.21      750.98     96.90 o 
   5  12   4      530.71      586.25     92.06 o 
   6  12   4       31.16        9.69     48.45 o 
   7  12   4       26.77       58.14     58.14 o 
   8  12   4      534.34      549.91     94.48 o 
   9  12   4      128.95       53.30     55.72 o 
  10  12   4     1516.43     1690.91    159.89 o 
  11  12   4        3.96       21.80     65.41 o 
  12  12   4       26.23        2.42     67.83 o 
  -1  13   4        4.46       -9.69    101.75 o 
   0  13   4        2.08      101.75    109.01 o 
   1  13   4       44.29       50.32     49.13 o 
   2  13   4       32.99      154.09     53.90 o 
   3  13   4       36.51       45.38     61.77 o 
   4  13   4        0.24      -43.61     43.61 o 
   5  13   4       37.27       82.37     62.99 o 
   6  13   4       77.11       29.07     60.56 o 
   7  13   4       41.06       19.38     55.72 o 
   8  13   4       24.50      -48.45     48.45 o 
   9  13   4       67.75      -24.23     58.14 o 
  10  13   4      159.63      174.42     77.52 o 
  11  13   4      196.37       60.56     65.41 o 
  12  13   4       47.34      128.39     77.52 o 
   1  14   4      129.54      205.91    125.97 o 
   2  14   4       29.95      -14.54     99.32 o 
   3  14   4       57.20      104.17     67.83 o 
   4  14   4        8.96      -43.61     50.87 o 
   5  14   4       52.26       53.30     60.56 o 
   6  14   4      377.98      406.98     99.32 o 
   7  14   4        0.06       48.45     58.14 o 
   8  14   4      120.24      162.31     77.52 o 
   9  14   4       94.17       62.99     72.68 o 
  10  14   4       84.39       87.21     75.10 o 
   5  15   4       21.72       38.76     72.68 o 
   6  15   4       27.87       50.87     62.99 o 
   7  15   4       12.07       19.38     70.25 o 
   8  15   4      261.88      331.88     99.32 o 
 -10 -14   5      124.51      113.86    118.70 o 
  -9 -14   5       91.45      179.27    109.01 o 
  -8 -14   5      390.08      174.42    109.01 o 
  -7 -14   5       29.17       14.54     96.90 o 
  -6 -14   5        5.68      -82.37     87.21 o 
  -5 -14   5        7.37      -21.80     84.79 o 
  -4 -14   5       66.64      167.15    116.28 o 
  -3 -14   5       43.80       94.48    118.70 o 
  -2 -14   5       27.97       41.18    111.44 o 
 -11 -13   5       51.74       24.23    106.59 o 
 -10 -13   5        4.54      -79.94     82.37 o 
  -9 -13   5        0.22      -31.49     87.21 o 
  -8 -13   5      235.97      130.82     96.90 o 
  -7 -13   5      112.54      133.24    109.01 o 
  -6 -13   5      117.88      176.84    101.75 o 
  -5 -13   5        7.27      -60.56     67.83 o 
  -4 -13   5        3.39       14.54     87.21 o 
  -3 -13   5       85.82      179.27    111.44 o 
  -2 -13   5      333.42      312.50    128.39 o 
  -1 -13   5        0.47      -46.03     87.21 o 
   0 -13   5        9.86      -58.14    106.59 o 
   1 -13   5      138.25      172.00    133.24 o 
 -12 -12   5        0.02       26.23     69.04 o 
 -11 -12   5      262.50      252.58    117.49 o 
 -10 -12   5      104.03       90.95     50.48 o 
  -9 -12   5       27.10       87.21     96.90 o 
  -8 -12   5      299.27      297.97    104.17 o 
  -7 -12   5        7.85      -12.11     72.68 o 
  -6 -12   5     1290.03     1203.98    167.15 o 
  -5 -12   5       60.10      -31.49     60.56 o 
  -4 -12   5      196.81       75.10     89.63 o 
  -3 -12   5      209.25      348.84    116.28 o 
  -2 -12   5      391.69      426.36    128.39 o 
  -1 -12   5      867.30      983.54    172.00 o 
   0 -12   5        0.02       75.10     94.48 o 
   1 -12   5        5.14      -36.34     82.37 o 
   2 -12   5       56.01      -21.80    104.17 o 
 -13 -11   5       53.52       32.74     57.94 o 
 -12 -11   5       14.17       32.30     51.53 o 
 -11 -11   5      283.89      249.09     61.39 o 
 -10 -11   5      396.62      371.67    117.49 o 
  -9 -11   5      209.03      210.10     53.19 o 
  -8 -11   5        9.34       32.41     39.24 o 
  -7 -11   5      780.79      850.30    140.51 o 
  -6 -11   5     4353.76     5193.84    324.62 o 
  -5 -11   5      195.13      152.62     82.37 o 
  -4 -11   5      257.75      290.70     96.90 o 
  -3 -11   5       58.86       33.92     72.68 o 
  -2 -11   5       10.58       48.45     79.94 o 
  -1 -11   5      110.92       26.65     79.94 o 
   0 -11   5      159.70      133.24     99.32 o 
   1 -11   5        0.59      -36.34     82.37 o 
   2 -11   5        1.06        0.00     75.10 o 
   3 -11   5        3.72       43.61     92.06 o 
   4 -11   5        0.24      -16.96     94.48 o 
 -13 -10   5       55.65       98.06     62.19 o 
 -12 -10   5        2.03        1.10     45.24 o 
 -11 -10   5      213.68      190.37     59.14 o 
 -10 -10   5      390.50      414.54     78.73 o 
  -9 -10   5        7.61       38.51     37.71 o 
  -8 -10   5       34.77      104.35     41.09 o 
  -7 -10   5        1.43      -24.99     30.11 o 
  -6 -10   5      836.32      859.99    128.39 o 
  -5 -10   5      161.13       50.87     75.10 o 
  -4 -10   5      159.83      121.13     75.10 o 
  -3 -10   5       95.64      205.91     87.21 o 
  -2 -10   5       20.29       67.83     72.68 o 
  -1 -10   5       14.03       21.80     75.10 o 
   0 -10   5      709.98      540.22    128.39 o 
   1 -10   5      302.08      169.58    101.75 o 
   2 -10   5       70.19      130.82     89.63 o 
   3 -10   5       54.13       79.94     84.79 o 
   4 -10   5      317.49      138.08     72.68 o 
   5 -10   5       38.04      -16.96     94.48 o 
 -13  -9   5       50.08       41.18     67.83 o 
 -12  -9   5      338.47      261.63     82.37 o 
 -11  -9   5      514.13      576.22     74.37 o 
 -10  -9   5      258.11      293.95     58.24 o 
  -9  -9   5       20.39       26.48     34.47 o 
  -8  -9   5      641.50      597.57    109.01 o 
  -7  -9   5        2.23        8.77     28.97 o 
  -6  -9   5      431.71      397.61     64.20 o 
  -5  -9   5      636.65      590.48     52.94 o 
  -4  -9   5     1745.53     2172.98    184.11 o 
  -3  -9   5     1305.79     1196.72    140.51 o 
  -2  -9   5       70.91      104.17     72.68 o 
  -1  -9   5      170.48       75.10     67.83 o 
   0  -9   5      209.35      176.84     84.79 o 
   1  -9   5       19.01       41.18     67.83 o 
   2  -9   5      739.65      629.85    128.39 o 
   3  -9   5      194.59      152.62     92.06 o 
   4  -9   5        0.80      -24.23     75.10 o 
   5  -9   5       41.22       67.83     75.10 o 
   6  -9   5       21.39       14.54     79.94 o 
 -13  -8   5        1.62       53.30     62.99 o 
 -12  -8   5      192.82      147.77     65.41 o 
 -11  -8   5      864.80     1048.94    113.86 o 
 -10  -8   5       51.91       94.48     55.72 o 
  -9  -8   5      108.98      124.53     42.12 o 
  -8  -8   5     1022.95     1057.11     77.34 o 
  -7  -8   5     1361.45     1396.23    176.84 o 
  -6  -8   5     4406.57     4241.90    150.42 o 
  -5  -8   5        3.81      -16.18     22.37 o 
  -4  -8   5       32.07       19.38     30.28 o 
  -3  -8   5     1801.50     1875.02    162.31 o 
  -2  -8   5      767.13      850.30    116.28 o 
  -1  -8   5     3711.49     3217.08    225.29 o 
   0  -8   5      168.35      198.65     79.94 o 
   1  -8   5        1.07       70.25     60.56 o 
   2  -8   5      307.24      256.79     89.63 o 
   3  -8   5        3.12      -53.30     53.30 o 
   4  -8   5       13.77        4.85     75.10 o 
   5  -8   5      110.15       41.18     84.79 o 
   6  -8   5        0.64       19.38     82.37 o 
   7  -8   5       22.44        2.42     89.63 o 
 -14  -7   5        4.46      -33.92     55.72 o 
 -13  -7   5       33.30       50.87     62.99 o 
 -12  -7   5      151.37      106.59     62.99 o 
 -11  -7   5      177.54      205.91     62.99 o 
 -10  -7   5     1296.63     1230.63    113.86 o 
  -9  -7   5       13.65       50.87     41.18 o 
  -8  -7   5      318.16      121.13     48.45 o 
  -7  -7   5      937.71      978.47    106.59 o 
  -6  -7   5        0.34       -4.07     22.37 o 
  -5  -7   5      609.10      733.76     61.77 o 
  -4  -7   5      235.00      218.00     31.76 o 
  -3  -7   5     1906.77     2020.38     82.53 o 
  -2  -7   5      477.07      483.75     35.58 o 
  -1  -7   5     2754.27     2604.19    186.53 o 
   0  -7   5      166.66      201.07     72.68 o 
   1  -7   5      452.81      455.43     96.90 o 
   2  -7   5      438.05      276.17     84.79 o 
   3  -7   5      463.52      392.45    106.59 o 
   4  -7   5     2363.86     2073.66    201.07 o 
   5  -7   5        2.47      -43.61     67.83 o 
   6  -7   5      152.76      167.15     99.32 o 
   7  -7   5      103.48      295.55    118.70 o 
   8  -7   5       27.34       29.07     94.48 o 
 -14  -6   5        1.12        2.42     60.56 o 
 -13  -6   5       57.52      145.35     65.41 o 
 -12  -6   5        2.76      -38.76     38.76 o 
 -11  -6   5        1.45      -31.49     36.34 o 
 -10  -6   5        1.00        9.69     41.18 o 
  -9  -6   5      218.74      169.58     50.87 o 
  -8  -6   5      104.99       79.94     41.18 o 
  -7  -6   5     1140.91     1516.49    104.17 o 
  -6  -6   5       18.16       15.83     31.49 o 
  -5  -6   5     2947.04     2954.52    111.49 o 
  -4  -6   5     6426.40     6900.63    200.67 o 
  -3  -6   5      776.71      655.68     83.58 o 
  -2  -6   5        7.41        6.78     21.80 o 
  -1  -6   5      962.49     1046.43     56.93 o 
   0  -6   5     3337.37     2979.68    196.22 o 
   1  -6   5     3556.60     4045.58    247.10 o 
   2  -6   5      716.22      813.96    116.28 o 
   3  -6   5     1104.65     1133.39     96.77 o 
   4  -6   5     5304.04     5487.82    230.39 o 
   5  -6   5      195.74      181.69     87.21 o 
   6  -6   5       92.90       36.34     75.10 o 
   7  -6   5       43.81      172.00    101.75 o 
   8  -6   5      135.65      174.42    109.01 o 
   9  -6   5       39.57      128.39    106.59 o 
 -14  -5   5      130.65       24.23     60.56 o 
 -13  -5   5       42.10       75.10     65.41 o 
 -12  -5   5        7.60       82.37     60.56 o 
 -11  -5   5     1172.44     1354.18    125.97 o 
 -10  -5   5      126.57      172.00     55.72 o 
  -9  -5   5      218.92      293.12     60.56 o 
  -8  -5   5     4269.52     3859.04    191.38 o 
  -7  -5   5      233.94      201.07     46.03 o 
  -6  -5   5     6565.58     6555.29    259.21 o 
  -5  -5   5     4504.74     4556.72    188.96 o 
  -4  -5   5     1058.34     1023.66     56.01 o 
  -3  -5   5     3607.48     3601.47    115.53 o 
  -2  -5   5     3171.40     3371.04    104.18 o 
  -1  -5   5     2602.42     2901.12     88.19 o 
   0  -5   5     2525.88     2308.64    159.89 o 
   1  -5   5       83.47      133.24     55.72 o 
   2  -5   5     2273.76     2158.45    167.15 o 
   3  -5   5       37.12       44.76     39.29 o 
   4  -5   5       55.04       58.85     43.66 o 
   5  -5   5      418.81      339.84     68.26 o 
   6  -5   5       10.80       23.90     77.52 o 
   7  -5   5      666.10      482.08    125.97 o 
   8  -5   5      112.98      109.01     92.06 o 
   9  -5   5       54.53      -77.52     82.37 o 
  10  -5   5        7.71      -31.49     92.06 o 
 -13  -4   5      128.12       43.61     55.72 o 
 -12  -4   5      366.39      540.22     94.48 o 
 -11  -4   5       40.52       41.18     50.87 o 
 -10  -4   5      322.20      399.71     75.10 o 
  -9  -4   5      849.57      809.12     89.63 o 
  -8  -4   5      141.40      193.80     48.45 o 
  -7  -4   5     1976.75     1749.05    111.44 o 
  -6  -4   5      112.30      140.51     38.76 o 
  -5  -4   5     2441.78     2509.71    123.55 o 
  -4  -4   5     1873.42     1906.51     96.90 o 
  -3  -4   5      289.23      284.62     27.11 o 
  -2  -4   5     5872.77     6279.53    170.37 o 
  -1  -4   5     4159.28     4273.98    138.08 o 
   0  -4   5      475.44      593.51     77.52 o 
   1  -4   5      823.57      990.80    101.75 o 
   2  -4   5       52.02       92.47     14.02 o 
   3  -4   5      448.80      460.80     29.81 o 
   4  -4   5     1783.14     1780.53     67.46 o 
   5  -4   5     1641.34     1738.36    118.16 o 
   6  -4   5        7.39      -23.42     43.92 o 
   7  -4   5      439.61      696.39    155.04 o 
   8  -4   5       45.73       79.94     84.79 o 
   9  -4   5      191.74      152.62    104.17 o 
  10  -4   5       78.89       46.03     94.48 o 
 -13  -3   5       28.61       70.25     70.25 o 
 -12  -3   5        4.22      -16.96     48.45 o 
 -11  -3   5       80.12       53.30     48.45 o 
 -10  -3   5       72.00       62.99     46.03 o 
  -9  -3   5       66.83       72.68     46.03 o 
  -8  -3   5      341.94      317.35     60.56 o 
  -7  -3   5       56.17       19.38     33.92 o 
  -6  -3   5       91.17       36.34     31.49 o 
  -5  -3   5      836.06      758.24     65.41 o 
  -4  -3   5       17.47        9.69     21.80 o 
  -3  -3   5      154.94      179.27     29.07 o 
  -2  -3   5     3215.05     3347.11    101.63 o 
  -1  -3   5    12693.43    13760.45    338.16 o 
   0  -3   5     1033.99     1126.46     92.06 o 
   1  -3   5      122.88      111.44     43.61 o 
   2  -3   5     3963.73     4702.55    132.02 o 
   3  -3   5     5132.26     5210.74    137.59 o 
   4  -3   5     4369.17     4020.57    114.23 o 
   5  -3   5      336.78      330.22     34.65 o 
   6  -3   5       55.44       23.90     21.76 o 
   7  -3   5       23.82       19.26     51.22 o 
   8  -3   5      876.30      853.53    108.63 o 
   9  -3   5      622.45      893.90    147.77 o 
  10  -3   5        1.28      -46.03     77.52 o 
  11  -3   5        2.56       92.06    104.17 o 
 -13  -2   5       66.54       89.63     70.25 o 
 -12  -2   5       38.35       31.49     62.99 o 
 -11  -2   5       95.24       31.49     50.87 o 
 -10  -2   5      266.71      179.27     67.83 o 
  -9  -2   5       31.51       48.45     43.61 o 
  -8  -2   5     2624.84     2492.75    147.77 o 
  -7  -2   5      987.14     1194.29     96.90 o 
  -6  -2   5       63.71       62.99     33.92 o 
  -5  -2   5     5590.07     5043.65    201.07 o 
  -4  -2   5     1035.17     1080.44     67.83 o 
  -3  -2   5     7843.55     7846.48    276.17 o 
  -2  -2   5     6095.83     5872.14    205.91 o 
  -1  -2   5      692.67      600.62     79.94 o 
   0  -2   5    18637.13    19391.70    464.78 o 
   1  -2   5      497.89      489.35     58.14 o 
   2  -2   5    13435.07    13023.63    323.62 o 
   3  -2   5      228.38      205.60     22.22 o 
   4  -2   5      211.43      241.57     31.57 o 
   5  -2   5     2102.51     1974.87    113.44 o 
   6  -2   5      372.01      308.28     35.38 o 
   7  -2   5      974.89     1027.89     67.55 o 
   8  -2   5     2709.24     2562.54    129.50 o 
   9  -2   5        6.20      -49.61     49.61 o 
  10  -2   5      117.46      142.93     96.90 o 
  11  -2   5       90.32      142.93    111.44 o 
 -13  -1   5       98.48       65.41     75.10 o 
 -12  -1   5      161.49      281.01     84.79 o 
 -11  -1   5        1.14      -46.03     55.72 o 
 -10  -1   5        1.66      -14.54     43.61 o 
  -9  -1   5      705.03      763.09     92.06 o 
  -8  -1   5      162.98      145.35     50.87 o 
  -7  -1   5     1331.83     1208.83     94.48 o 
  -6  -1   5       95.68       77.52     31.49 o 
  -5  -1   5      843.83      952.04     72.68 o 
  -4  -1   5     2587.69     2243.24    111.44 o 
  -3  -1   5     1289.68     1162.80     70.25 o 
  -2  -1   5     7852.19     7689.02    264.05 o 
  -1  -1   5      906.47      998.07     53.30 o 
   0  -1   5     6603.60     6541.57    169.86 o 
   1  -1   5       84.11      159.12     27.86 o 
   2  -1   5       41.81       46.59     31.27 o 
   3  -1   5     4922.68     4989.24    126.42 o 
   4  -1   5     2105.76     2221.88    107.68 o 
   5  -1   5     4676.17     5220.59    141.13 o 
   6  -1   5      189.64      247.04     32.17 o 
   7  -1   5      828.55      925.65     73.15 o 
   8  -1   5      550.26      539.77     51.13 o 
   9  -1   5       27.71       41.17     36.07 o 
  10  -1   5      713.79      777.55     71.14 o 
  11  -1   5       57.60       26.65     96.90 o 
 -12   0   5       66.13       43.61     72.68 o 
 -11   0   5       13.52        7.27     62.99 o 
 -10   0   5        6.80        4.85     46.03 o 
  -9   0   5      512.31      484.50     82.37 o 
  -8   0   5       24.87        7.27     38.76 o 
  -7   0   5      809.84      746.13     77.52 o 
  -6   0   5     2409.27     2386.16    133.24 o 
  -5   0   5       51.92       43.61     26.65 o 
  -4   0   5       90.91      125.97     33.92 o 
  -3   0   5     1989.76     1688.48     89.63 o 
  -2   0   5     5112.81     5232.60    198.65 o 
  -1   0   5   233512.92   242250.08   7463.72 o 
   0   0   5    15616.78    16393.06    530.53 o 
   1   0   5     1268.23     1185.55     56.44 o 
   2   0   5     8611.16     8528.26    344.00 o 
   3   0   5     3753.00     3798.87    153.12 o 
   4   0   5     5182.39     4992.42    129.42 o 
   5   0   5     2331.73     2607.57     86.45 o 
   6   0   5      826.15      886.92     51.46 o 
   7   0   5     4934.94     5012.83    148.73 o 
   8   0   5      601.68      823.88     92.74 o 
   9   0   5       31.83       -2.42     43.97 o 
  10   0   5      170.16      139.12     43.52 o 
  11   0   5      245.23      326.92    169.58 o 
  12   0   5      151.49      198.65     77.52 o 
 -12   1   5       69.43       24.23     65.41 o 
 -11   1   5       62.58      145.35     70.25 o 
 -10   1   5      265.44      319.77     84.79 o 
  -9   1   5       19.42      -12.11     46.03 o 
  -8   1   5       21.43        5.54     29.07 o 
  -7   1   5     1242.55     1191.22     80.86 o 
  -6   1   5       48.02       81.45     30.83 o 
  -5   1   5     1555.88     1529.62    144.14 o 
  -4   1   5        7.72       44.57     20.16 o 
  -3   1   5     3771.27     3606.32    120.97 o 
  -2   1   5    30181.00    29292.88    939.93 o 
  -1   1   5     9280.94     8195.32    288.28 o 
   0   1   5     9067.88     9554.34    329.46 o 
   1   1   5     3500.29     3190.33    105.67 o 
   2   1   5      164.64      143.75     16.05 o 
   3   1   5    19540.51    21188.40    441.63 o 
   4   1   5     1173.54     1169.18     48.24 o 
   5   1   5     6150.62     6193.12    157.34 o 
   6   1   5     3378.72     3524.95    109.28 o 
   7   1   5      240.99      264.62     34.95 o 
   8   1   5      168.94      117.88     40.16 o 
   9   1   5      312.17      321.83     48.42 o 
  10   1   5      103.93      115.62     40.30 o 
  11   1   5      189.91      150.80     60.40 o 
  12   1   5      242.59      237.14     73.62 o 
  13   1   5       28.99       53.30     72.68 o 
 -11   2   5       30.24        2.42     48.45 o 
 -10   2   5       48.41       40.72     48.80 o 
  -9   2   5       15.05      -25.26     31.76 o 
  -8   2   5        3.96       21.80     48.45 o 
  -7   2   5      251.37      182.24     44.34 o 
  -6   2   5      602.26      582.96     59.14 o 
  -5   2   5       95.85      131.62     34.05 o 
  -4   2   5     1016.42      697.68     89.63 o 
  -3   2   5      450.44      411.17     42.41 o 
  -2   2   5     2463.28     3180.04    258.00 o 
  -1   2   5     7305.95     7479.41    274.95 o 
   0   2   5       61.31       48.42     12.16 o 
   1   2   5       13.07       15.50     23.01 o 
   2   2   5      744.71      726.65    127.18 o 
   3   2   5     1018.61      903.13     53.78 o 
   4   2   5     4234.55     4859.40    123.53 o 
   5   2   5     2465.19     2434.04     78.47 o 
   6   2   5       92.76       75.74     24.13 o 
   7   2   5      274.30      351.00     36.86 o 
   8   2   5      421.60      534.93     54.92 o 
   9   2   5      552.48      548.37     54.97 o 
  10   2   5      793.48      787.86     83.52 o 
  11   2   5       10.05      -15.08     70.25 o 
  12   2   5        4.26      -86.22    165.94 o 
  13   2   5      138.78      162.37     76.31 o 
 -11   3   5      178.14      259.10     81.15 o 
 -10   3   5       13.96       38.72     55.72 o 
  -9   3   5      142.32      119.43     73.89 o 
  -8   3   5       26.80       24.54     38.40 o 
  -7   3   5      147.36       41.77     35.08 o 
  -6   3   5      882.72      901.83    127.18 o 
  -5   3   5      563.96      585.38     83.58 o 
  -4   3   5      921.20     1002.05     66.24 o 
  -3   3   5       14.84       18.82     22.07 o 
  -2   3   5      780.49      772.67     36.27 o 
  -1   3   5      256.99      271.26     24.00 o 
   0   3   5     6204.96     5492.35    135.03 o 
   1   3   5      593.55      499.34     29.05 o 
   2   3   5     3852.71     4289.38    140.86 o 
   3   3   5      173.33      155.19     30.02 o 
   4   3   5        4.56       -5.22     19.27 o 
   5   3   5     4367.19     4011.80    147.88 o 
   6   3   5     4327.26     4250.30    201.07 o 
   7   3   5     1209.87     1010.35     74.12 o 
   8   3   5      736.05      826.46     89.63 o 
   9   3   5      112.47      191.87     53.13 o 
  10   3   5      505.29      433.75     70.67 o 
  11   3   5      211.40      155.83     64.20 o 
  12   3   5      611.31      873.51     99.45 o 
  13   3   5       82.25      193.04     71.85 o 
 -10   4   5      165.67      184.44    109.01 o 
  -9   4   5       29.17       27.27     46.56 o 
  -8   4   5        0.45       16.08     45.97 o 
  -7   4   5      535.57      580.47     71.70 o 
  -6   4   5        0.82       58.44     37.39 o 
  -5   4   5      469.15      285.76     45.71 o 
  -4   4   5     2794.50     2945.08    123.97 o 
  -3   4   5       28.67       19.99     23.80 o 
  -2   4   5     9628.29     9531.52    271.37 o 
  -1   4   5      148.41      159.76     31.95 o 
   0   4   5      146.18      187.18     25.85 o 
   1   4   5     7740.60     6949.62    205.97 o 
   2   4   5     1407.22     1428.28     61.90 o 
   3   4   5    13714.03    14387.88    392.87 o 
   4   4   5      417.07      421.56     64.20 o 
   5   4   5      115.21       84.88     34.24 o 
   6   4   5     7181.20     7367.33    368.22 o 
   7   4   5      322.70      323.01     50.87 o 
   8   4   5     4729.42     4530.55    180.12 o 
   9   4   5      243.97      338.07    110.22 o 
  10   4   5       21.85       37.73     36.92 o 
  11   4   5     2208.96     2090.95    131.40 o 
  12   4   5        5.33      -47.83     47.83 o 
  13   4   5      145.14      164.73     77.52 o 
 -10   5   5       39.93       45.26     56.01 o 
  -9   5   5       78.08       52.99     54.49 o 
  -8   5   5      309.85      380.30     81.15 o 
  -7   5   5       44.39      112.38     49.47 o 
  -6   5   5     1163.19     1252.89     95.45 o 
  -5   5   5      112.79       75.92     37.05 o 
  -4   5   5       11.12       -6.73     28.61 o 
  -3   5   5      328.67      419.59     51.22 o 
  -2   5   5        9.22        9.24     35.13 o 
  -1   5   5     1398.40     1399.35     74.44 o 
   0   5   5      515.32      520.57     60.56 o 
   1   5   5      339.43      368.49     33.18 o 
   2   5   5      474.71      505.65     59.23 o 
   3   5   5       80.66       78.89     16.30 o 
   4   5   5     1973.37     2592.05     80.38 o 
   5   5   5      164.75      124.94     20.51 o 
   6   5   5      234.67      255.12     27.38 o 
   7   5   5      203.61      286.06     70.25 o 
   8   5   5      551.66      492.92    118.70 o 
   9   5   5     3513.39     3224.30    185.32 o 
  10   5   5       19.36        8.87     40.72 o 
  11   5   5      766.94      582.52     93.27 o 
  12   5   5      161.49      164.73     67.83 o 
  13   5   5      309.05      472.39     96.90 o 
  14   5   5      129.58      140.51     79.94 o 
  -9   6   5       58.12       73.68     61.03 o 
  -8   6   5        7.50        5.00     51.98 o 
  -7   6   5      315.43      306.84     72.68 o 
  -6   6   5      758.40     1018.32     93.02 o 
  -5   6   5       42.14       12.94     28.56 o 
  -4   6   5       28.57        7.92     49.66 o 
  -3   6   5     1118.95     1208.60     89.63 o 
  -2   6   5      927.85     1029.54     71.53 o 
  -1   6   5      396.58      390.43     61.77 o 
   0   6   5     5189.66     5295.29    172.80 o 
   1   6   5      212.03      204.20     34.13 o 
   2   6   5      837.38      908.44     79.94 o 
   3   6   5     4670.58     4476.16    125.35 o 
   4   6   5      349.34      318.07     30.30 o 
   5   6   5     3739.92     3468.97    106.15 o 
   6   6   5       49.69       48.63     31.92 o 
   7   6   5      248.46      269.63     54.17 o 
   8   6   5     4037.62     4313.93    183.63 o 
   9   6   5     1257.60     1222.05     99.36 o 
  10   6   5     1656.80     1703.88    153.83 o 
  11   6   5       25.83        9.69     50.87 o 
  12   6   5        3.60       60.56     62.99 o 
  13   6   5      988.66      930.24    118.70 o 
  14   6   5       35.47       77.52     70.25 o 
  -8   7   5        0.24      -33.22     60.56 o 
  -7   7   5        1.77       -7.97     50.51 o 
  -6   7   5       28.35       -5.33     50.03 o 
  -5   7   5        0.27       43.40     31.36 o 
  -4   7   5      851.95     1063.28     84.18 o 
  -3   7   5        0.24       -8.90     33.92 o 
  -2   7   5       13.37       -5.95     41.18 o 
  -1   7   5     1019.21      983.83     71.58 o 
   0   7   5      257.98      245.80     41.00 o 
   1   7   5     5031.94     4393.75    175.63 o 
   2   7   5      540.98      601.42     51.30 o 
   3   7   5     2011.69     2088.51     89.92 o 
   4   7   5     4042.29     3970.31    228.93 o 
   5   7   5      604.46      623.09     99.32 o 
   6   7   5     2139.46     2311.07    147.77 o 
   7   7   5      110.53      125.97     50.87 o 
   8   7   5       19.26       14.54     43.61 o 
   9   7   5     2059.16     1734.51    140.51 o 
  10   7   5       36.07        7.27     41.18 o 
  11   7   5       61.73      123.55     60.56 o 
  12   7   5      160.22      142.93     70.25 o 
  13   7   5       73.19      -55.72     58.14 o 
  14   7   5       15.55      -12.11     60.56 o 
  -7   8   5       19.71       -1.76     55.29 o 
  -6   8   5        1.61      -35.06     46.90 o 
  -5   8   5        8.65        9.83     38.28 o 
  -4   8   5        4.41       98.72     43.62 o 
  -3   8   5       63.83       62.55     39.24 o 
  -2   8   5       73.22       50.14     36.68 o 
  -1   8   5        0.02       -1.54     25.24 o 
   0   8   5       90.51       29.20     30.83 o 
   1   8   5      571.84      543.25     53.78 o 
   2   8   5      938.41      859.54     64.08 o 
   3   8   5      585.20      630.91     93.27 o 
   4   8   5      287.65      353.11     43.45 o 
   5   8   5        5.07        7.27     38.76 o 
   6   8   5      338.35      436.05     75.10 o 
   7   8   5      453.22      489.35     79.94 o 
   8   8   5       24.62       14.54     36.34 o 
   9   8   5       34.33       -9.69     50.87 o 
  10   8   5      341.17      363.38     89.63 o 
  11   8   5       97.18      -29.07     53.30 o 
  12   8   5      206.22      210.76     75.10 o 
  13   8   5        0.17       -7.27     60.56 o 
  14   8   5        1.03       14.54     65.41 o 
  -6   9   5       67.52      105.87     72.05 o 
  -5   9   5        1.07      -38.01     38.01 o 
  -4   9   5       26.13      -10.25     38.54 o 
  -3   9   5      477.48      569.37     71.90 o 
  -2   9   5      524.34      440.34     61.84 o 
  -1   9   5      533.14      541.99    202.28 o 
   0   9   5        3.96      -16.28     28.61 o 
   1   9   5      350.47      348.89    110.22 o 
   2   9   5       10.09        4.24     26.77 o 
   3   9   5     1457.97     1493.89    113.86 o 
   4   9   5        1.07      -16.13     16.13 o 
   5   9   5      586.73      753.40     89.63 o 
   6   9   5     1239.14     1240.32    116.28 o 
   7   9   5       56.17       36.34     46.03 o 
   8   9   5      296.66      392.45     79.94 o 
   9   9   5      349.41      431.21     87.21 o 
  10   9   5       26.86       82.37     58.14 o 
  11   9   5     1894.76     1928.31    169.58 o 
  12   9   5       99.02      106.59     72.68 o 
  13   9   5      943.04     1051.37    140.51 o 
  -5  10   5        0.22       47.03     49.61 o 
  -4  10   5       13.00      -25.37     46.95 o 
  -3  10   5       65.67       16.64     46.70 o 
  -2  10   5        0.01        2.09     40.71 o 
  -1  10   5      537.00      513.15     75.10 o 
   0  10   5       49.44       -2.65     33.01 o 
   1  10   5       59.57       27.72     37.16 o 
   2  10   5      395.66      357.41     53.45 o 
   3  10   5       84.97       59.74     77.52 o 
   4  10   5     1550.44     1574.63    130.82 o 
   5  10   5        4.60       29.07     41.18 o 
   6  10   5       59.79       41.18     41.18 o 
   7  10   5      100.66      133.24     55.72 o 
   8  10   5      451.29      455.43     87.21 o 
   9  10   5     2014.86     1998.56    162.31 o 
  10  10   5       18.40      -41.18     41.18 o 
  11  10   5      127.52      130.82     70.25 o 
  12  10   5      124.66      297.97     94.48 o 
  13  10   5       34.28       70.25     79.94 o 
  -4  11   5      221.55      176.42     65.42 o 
  -3  11   5      233.40      166.88     59.46 o 
  -2  11   5      207.58      151.68     57.23 o 
  -1  11   5      243.70      208.44     53.90 o 
   0  11   5       10.64       25.34     39.89 o 
   1  11   5      127.97      118.23     48.78 o 
   2  11   5       84.93       73.68     44.22 o 
   3  11   5      730.83      679.93     70.25 o 
   4  11   5     4349.23     4852.27    249.52 o 
   5  11   5        3.62       75.10     48.45 o 
   6  11   5      843.39      930.24    111.44 o 
   7  11   5      174.46      152.62     65.41 o 
   8  11   5      105.11      109.01     60.56 o 
   9  11   5      160.98      218.03     77.52 o 
  10  11   5      442.05      680.72    113.86 o 
  11  11   5       28.15       31.49     60.56 o 
  12  11   5      110.75      118.70     67.83 o 
  13  11   5      111.76      140.51     75.10 o 
  -3  12   5        4.47       48.45    113.86 o 
  -2  12   5        0.90       73.47     52.04 o 
  -1  12   5        6.30       16.96     43.34 o 
   0  12   5       60.73       44.41     43.34 o 
   1  12   5      175.88      109.72     49.16 o 
   2  12   5      167.87       73.37     47.14 o 
   3  12   5        2.51       -7.27     48.45 o 
   4  12   5       25.44       26.65     48.45 o 
   5  12   5       35.16      -46.03     46.03 o 
   6  12   5      476.80      508.73     92.06 o 
   7  12   5        4.91      101.75     60.56 o 
   8  12   5      428.71      612.89    101.75 o 
   9  12   5      274.70      387.60     89.63 o 
  10  12   5        3.55       50.87     62.99 o 
  11  12   5      902.63     1165.22    145.35 o 
  12  12   5       19.41       62.99     75.10 o 
  -1  13   5        8.96      159.89    123.55 o 
   0  13   5       29.39       -1.28     87.21 o 
   1  13   5        9.92       42.86     51.36 o 
   2  13   5      115.56      191.38     70.25 o 
   3  13   5       32.55       99.32     62.99 o 
   4  13   5      182.88      191.38     70.25 o 
   5  13   5        9.32       19.38     55.72 o 
   6  13   5      479.56      339.15     87.21 o 
   7  13   5      215.68      266.48     79.94 o 
   8  13   5      276.40      297.97     84.79 o 
   9  13   5      155.77      210.76     77.52 o 
  10  13   5       47.97       75.10     67.83 o 
  11  13   5      132.88      128.39     82.37 o 
   1  14   5       14.69      -12.11    109.01 o 
   2  14   5       24.14       12.11     62.99 o 
   3  14   5        4.23       60.56     67.83 o 
   4  14   5      427.19      530.53     96.90 o 
   5  14   5       33.49        4.85     65.41 o 
   6  14   5        6.11      -53.30     53.30 o 
   7  14   5       91.26      106.59     67.83 o 
   8  14   5        0.42      -33.92     48.45 o 
   9  14   5       43.66       50.87     70.25 o 
  10  14   5       14.13      172.00     84.79 o 
   4  15   5        6.97        9.69     70.25 o 
   5  15   5       10.81       12.11     67.83 o 
   6  15   5       27.96       -4.85     65.41 o 
   7  15   5       23.84      -58.14     67.83 o 
   8  15   5       56.95       77.52     72.68 o 
  -9 -14   6       99.79      113.86    106.59 o 
  -8 -14   6      218.31      387.60    140.51 o 
  -7 -14   6      253.58      150.20    113.86 o 
  -6 -14   6       71.79       29.07     99.32 o 
  -5 -14   6        9.25       60.56     99.32 o 
  -4 -14   6        1.56      -87.21     89.63 o 
  -3 -14   6       34.79       96.90    111.44 o 
  -2 -14   6      153.67      150.20    116.28 o 
 -11 -13   6       19.03       38.76    101.75 o 
 -10 -13   6      134.22      181.69    116.28 o 
  -9 -13   6        5.39      -26.65     89.63 o 
  -8 -13   6       39.51      109.01     96.90 o 
  -7 -13   6        8.80      -19.38     70.25 o 
  -6 -13   6        9.09        9.69     84.79 o 
  -5 -13   6        5.02       62.99     92.06 o 
  -4 -13   6       49.41       58.14     94.48 o 
  -3 -13   6       36.76       50.87     87.21 o 
  -2 -13   6        4.07       26.65     94.48 o 
  -1 -13   6      110.55      172.00    113.86 o 
   0 -13   6       29.43        4.85    101.75 o 
 -12 -12   6       32.88       -1.12     51.36 o 
 -11 -12   6        8.21      -29.07     84.79 o 
 -10 -12   6      181.71       29.07     96.90 o 
  -9 -12   6       13.67      -55.72     82.37 o 
  -8 -12   6       29.81       14.54     75.10 o 
  -7 -12   6      429.08      385.18    123.55 o 
  -6 -12   6      322.08      196.22     89.63 o 
  -5 -12   6      944.76      775.20    142.93 o 
  -4 -12   6       30.91       16.96     77.52 o 
  -3 -12   6      124.84       38.76     84.79 o 
  -2 -12   6      272.27      140.51     99.32 o 
  -1 -12   6      119.69      121.13    101.75 o 
   0 -12   6      140.87      121.13    104.17 o 
   1 -12   6        1.22        0.00     92.06 o 
   2 -12   6       45.90       14.54     75.10 o 
 -12 -11   6      128.95      186.08     81.15 o 
 -11 -11   6       32.58      -19.67     45.81 o 
 -10 -11   6      154.18      195.78     52.41 o 
  -9 -11   6      316.52      273.74    104.17 o 
  -8 -11   6       13.35       -7.27     75.10 o 
  -6 -11   6      301.00      545.06    125.97 o 
  -5 -11   6       32.60      -38.76     55.72 o 
  -4 -11   6      986.29     1099.82    157.46 o 
  -3 -11   6      172.56      106.59     89.63 o 
  -2 -11   6       90.26       77.52     79.94 o 
  -1 -11   6      694.75      583.82    138.08 o 
   0 -11   6       22.03       38.76     92.06 o 
   1 -11   6       87.16      159.89     96.90 o 
   2 -11   6       21.65       33.92     87.21 o 
   3 -11   6        4.24       24.23     84.79 o 
 -13 -10   6       75.71       84.95     61.39 o 
 -12 -10   6      618.15      823.85    141.72 o 
 -11 -10   6        0.24      -13.15     44.74 o 
 -10 -10   6       68.39       -8.69     41.68 o 
  -9 -10   6      176.50      206.15     51.53 o 
  -8 -10   6        2.85        1.67     34.05 o 
  -7 -10   6     1492.10     1538.29    172.00 o 
  -6 -10   6      172.08      203.49     84.79 o 
  -5 -10   6        2.59       -7.27     60.56 o 
  -4 -10   6       33.85       29.07     70.25 o 
  -3 -10   6       23.47        0.00     60.56 o 
  -2 -10   6      325.61      140.51     87.21 o 
  -1 -10   6      524.22      472.39    118.70 o 
   0 -10   6      857.51      794.58    142.93 o 
   1 -10   6       17.50       48.45     75.10 o 
   2 -10   6      478.58      566.87    140.51 o 
   3 -10   6       47.30       79.94     89.63 o 
   4 -10   6        8.71      -41.18     75.10 o 
   5 -10   6        1.66       41.18     58.14 o 
 -13  -9   6      144.44      210.76     89.63 o 
 -12  -9   6      233.69      104.17     65.41 o 
 -11  -9   6       18.16       -0.22     44.75 o 
 -10  -9   6      386.91      410.87     64.91 o 
  -9  -9   6       33.12       48.54     42.53 o 
  -8  -9   6       18.52       23.30     33.01 o 
  -7  -9   6      568.32      530.59     55.75 o 
  -6  -9   6       79.88       65.35     32.03 o 
  -5  -9   6     1917.83     1947.69    179.27 o 
  -4  -9   6       15.70      130.82     75.10 o 
  -3  -9   6      187.97      145.35     79.94 o 
  -2  -9   6     1200.28     1349.33    157.46 o 
  -1  -9   6      708.16      787.31    130.82 o 
   0  -9   6      816.91      918.13    138.08 o 
   1  -9   6      465.82      363.38    104.17 o 
   2  -9   6      144.58      273.74     96.90 o 
   3  -9   6      470.82      370.64    121.13 o 
   4  -9   6      124.02      123.55     89.63 o 
   5  -9   6       61.45      145.35    101.75 o 
   6  -9   6      102.69      225.29    121.13 o 
 -13  -8   6       25.33       38.76     62.99 o 
 -12  -8   6        2.66      -46.03     46.03 o 
 -11  -8   6      607.34      714.64    101.75 o 
 -10  -8   6      496.65      591.09     84.79 o 
  -9  -8   6      190.84      204.80     50.18 o 
  -8  -8   6        4.45       -1.00     31.48 o 
  -7  -8   6      164.88      190.15     41.68 o 
  -6  -8   6     1411.44     1473.10     81.80 o 
  -5  -8   6     2079.89     2245.89     95.73 o 
  -4  -8   6      650.30      690.41    111.44 o 
  -3  -8   6       82.97       21.80     53.30 o 
  -2  -8   6       92.78      201.07     75.10 o 
  -1  -8   6      829.35      780.05    116.28 o 
   0  -8   6       78.98      121.13     67.83 o 
   1  -8   6       61.62      104.17     72.68 o 
   2  -8   6      299.10      375.49    106.59 o 
   3  -8   6       81.80       58.14     70.25 o 
   4  -8   6        2.51       19.38     65.41 o 
   5  -8   6        5.06      -21.80     77.52 o 
   6  -8   6        0.30       33.92     92.06 o 
   7  -8   6       18.17      -60.56     87.21 o 
 -13  -7   6       46.47       36.34     62.99 o 
 -12  -7   6      279.18      155.04     72.68 o 
 -11  -7   6      646.08      876.95    109.01 o 
 -10  -7   6      158.15      138.08     55.72 o 
  -9  -7   6      917.24      969.00     99.32 o 
  -8  -7   6       32.16      -14.54     31.49 o 
  -7  -7   6      539.08      532.22     55.57 o 
  -6  -7   6      566.87      712.16     60.05 o 
  -5  -7   6       74.61       57.48     43.61 o 
  -4  -7   6      726.53      807.17     55.72 o 
  -3  -7   6       18.44       46.03     21.87 o 
  -2  -7   6      601.61      673.46     99.32 o 
  -1  -7   6      113.38      218.03     72.68 o 
   0  -7   6      483.50      457.85     92.06 o 
   1  -7   6      314.84      377.91     94.48 o 
   2  -7   6      202.40      218.03     87.21 o 
   3  -7   6      379.31      390.02     99.32 o 
   4  -7   6       82.76       63.98     75.10 o 
   5  -7   6       64.95       19.38     55.72 o 
   6  -7   6       22.67       -9.69     79.94 o 
   7  -7   6       48.47       -2.42     87.21 o 
   8  -7   6      125.25      184.11    116.28 o 
 -13  -6   6      279.74      218.03     75.10 o 
 -12  -6   6       95.99       72.68     60.56 o 
 -11  -6   6       79.80       72.68     48.45 o 
 -10  -6   6      275.75      566.87     84.79 o 
  -9  -6   6      188.91      201.07     55.72 o 
  -8  -6   6       25.55       24.23     33.92 o 
  -7  -6   6      615.83      576.56     70.25 o 
  -6  -6   6     2182.90     2425.95    127.18 o 
  -5  -6   6       65.45       78.38     25.52 o 
  -4  -6   6     1533.51     1691.34     76.59 o 
  -3  -6   6       10.53       -7.66     33.92 o 
  -2  -6   6     6355.62     7177.03    265.26 o 
  -1  -6   6      305.00      307.66     75.10 o 
   0  -6   6      109.13      101.75     55.72 o 
   1  -6   6     4854.61     5334.35    297.97 o 
   2  -6   6      532.72      474.81     94.48 o 
   3  -6   6     3546.77     3779.10    251.94 o 
   4  -6   6      134.70      118.70     56.53 o 
   5  -6   6      157.73      111.21     55.83 o 
   6  -6   6     2533.05     2943.34    247.10 o 
   7  -6   6      154.51      201.07    104.17 o 
   8  -6   6       40.85       96.90    104.17 o 
   9  -6   6        4.98       33.92     99.32 o 
 -13  -5   6      178.49       89.63     65.41 o 
 -12  -5   6       50.67      159.89     65.41 o 
 -11  -5   6       14.34       31.49     46.03 o 
 -10  -5   6      479.88      477.23     79.94 o 
  -9  -5   6       20.00        4.85     38.76 o 
  -8  -5   6      196.61      191.38     50.87 o 
  -7  -5   6     1481.57     1533.44    106.59 o 
  -6  -5   6     3585.01     3413.30    162.31 o 
  -5  -5   6     1579.80     1828.99    101.75 o 
  -4  -5   6      792.68      760.58    107.80 o 
  -3  -5   6     2418.23     2418.09     86.88 o 
  -2  -5   6    11739.97    12353.00    316.42 o 
  -1  -5   6      287.09      242.25     62.99 o 
   0  -5   6     1547.59     1325.11    121.13 o 
   1  -5   6      463.61      625.01     94.48 o 
   2  -5   6       92.93       29.07     53.30 o 
   3  -5   6     1095.21      905.82     85.65 o 
   4  -5   6       41.58       10.76     64.20 o 
   5  -5   6        9.26       42.53     46.16 o 
   6  -5   6      695.48      695.16     94.21 o 
   7  -5   6      133.22       53.30     79.94 o 
   8  -5   6       59.00      176.84     92.06 o 
   9  -5   6       24.21       -2.42     87.21 o 
 -13  -4   6        4.83       14.54     50.87 o 
 -12  -4   6       23.89       79.94     58.14 o 
 -11  -4   6      726.30      889.06    106.59 o 
 -10  -4   6      188.18      128.39     55.72 o 
  -9  -4   6      833.89      859.99     94.48 o 
  -8  -4   6       33.39       58.14     38.76 o 
  -7  -4   6      357.54      392.45     60.56 o 
  -6  -4   6     4717.34     4408.95    196.22 o 
  -5  -4   6       50.69       99.32     33.92 o 
  -4  -4   6     1602.53     1586.74     87.21 o 
  -3  -4   6     1435.09     1443.33     62.69 o 
  -2  -4   6     1677.09     1757.15     63.83 o 
  -1  -4   6      153.19      162.99     16.16 o 
   0  -4   6     2268.95     2245.66    147.77 o 
   1  -4   6      666.79      879.37     96.90 o 
   2  -4   6     2825.74     3166.21    196.22 o 
   3  -4   6     1951.25     1996.22    153.83 o 
   4  -4   6       34.50        7.27     39.40 o 
   5  -4   6     3157.36     3180.76    162.62 o 
   6  -4   6      112.15      131.91     60.36 o 
   7  -4   6       72.30       88.74     61.84 o 
   8  -4   6      975.13     1058.63    164.73 o 
   9  -4   6       68.34       99.32     94.48 o 
  10  -4   6      209.09      142.93    106.59 o 
 -13  -3   6       45.50      123.55     77.52 o 
 -12  -3   6        7.90      -48.45     48.45 o 
 -11  -3   6        0.31      -33.92     33.92 o 
 -10  -3   6      159.44      242.25     70.25 o 
  -9  -3   6       69.28      121.13     55.72 o 
  -8  -3   6       22.36       29.07     36.34 o 
  -7  -3   6      286.68      285.86     55.72 o 
  -6  -3   6      287.61       21.80     26.65 o 
  -5  -3   6       25.28      -19.38     21.80 o 
  -4  -3   6     1356.79     1266.97     77.52 o 
  -3  -3   6      918.14      913.28     58.14 o 
  -2  -3   6       12.60       31.49     14.93 o 
  -1  -3   6      868.44      870.87     75.10 o 
   0  -3   6     1742.99     2034.90    130.82 o 
   1  -3   6     4974.47     4648.78    234.98 o 
   2  -3   6      600.92      672.12     79.94 o 
   3  -3   6        2.38       23.12     20.25 o 
   4  -3   6     1909.44     2036.27     80.83 o 
   5  -3   6     2060.59     1916.65    120.32 o 
   6  -3   6     1365.29     1397.11    112.71 o 
   7  -3   6      122.48      115.07     59.14 o 
   8  -3   6      142.09      162.11     92.06 o 
   9  -3   6       98.44      227.72    104.17 o 
  10  -3   6      144.86      121.13    104.17 o 
  11  -3   6       24.75      101.75    111.44 o 
 -13  -2   6       45.48       14.54     62.99 o 
 -12  -2   6       44.56      -16.96     60.56 o 
 -11  -2   6       39.31      -21.80     53.30 o 
 -10  -2   6        1.80      -16.96     41.18 o 
  -9  -2   6      191.65      222.87     60.56 o 
  -8  -2   6      555.40      639.54     79.94 o 
  -7  -2   6     1459.03     1429.28    106.59 o 
  -6  -2   6      403.71      433.63     55.72 o 
  -5  -2   6     1068.69      908.44     70.25 o 
  -4  -2   6     6086.66     5407.02    213.18 o 
  -3  -2   6      893.47      930.24     60.56 o 
  -2  -2   6     3935.83     4166.70    157.46 o 
  -1  -2   6       46.11       33.11     13.00 o 
   0  -2   6      170.14      149.24     24.23 o 
   1  -2   6     8081.10     8923.93    225.80 o 
   2  -2   6      143.86      142.44     58.14 o 
   3  -2   6      537.11      481.46     47.82 o 
   4  -2   6     1244.13     1407.77     58.16 o 
   5  -2   6        6.93       31.75     20.40 o 
   6  -2   6     2817.18     2601.86    129.02 o 
   7  -2   6       26.28      -10.17     24.65 o 
   8  -2   6     1214.06     1297.63    121.65 o 
   9  -2   6        2.74       78.33     70.25 o 
  10  -2   6       17.94      140.51    109.01 o 
 -12  -1   6        2.41      -24.23     58.14 o 
 -11  -1   6      197.15      302.81     84.79 o 
 -10  -1   6        4.98       43.61     58.14 o 
  -9  -1   6        3.56       48.45     43.61 o 
  -8  -1   6     2219.28     2279.57    142.93 o 
  -7  -1   6      549.51      528.11     65.41 o 
  -6  -1   6     2332.87     2146.34    123.55 o 
  -5  -1   6     1631.52     1669.10    104.17 o 
  -4  -1   6      214.14      210.76     38.76 o 
  -3  -1   6     3229.07     3100.80    138.08 o 
  -2  -1   6        0.42        2.42     16.96 o 
  -1  -1   6      268.77      380.33     36.34 o 
   0  -1   6      932.21      893.09     40.70 o 
   1  -1   6       34.17       39.40     27.86 o 
   2  -1   6      318.54      293.02     23.49 o 
   3  -1   6      401.47      433.00     30.03 o 
   4  -1   6     1477.60     1462.28     89.05 o 
   5  -1   6       50.73       87.64     24.08 o 
   6  -1   6     3261.55     3485.75    113.24 o 
   7  -1   6      250.47      204.54     35.46 o 
   8  -1   6     1386.51     1487.85     78.07 o 
   9  -1   6      139.21      158.48     44.78 o 
  10  -1   6      106.73       47.23     73.84 o 
 -12   0   6        2.60      -60.56     60.56 o 
 -11   0   6      309.45      307.66     82.37 o 
 -10   0   6        0.47       -2.42     50.87 o 
  -9   0   6       37.98       82.37     50.87 o 
  -8   0   6      447.16      465.12     70.25 o 
  -7   0   6      503.29      554.75     70.25 o 
  -6   0   6        7.51       -7.27     31.49 o 
  -5   0   6      564.47      591.09     65.41 o 
  -4   0   6       22.85       26.65     29.07 o 
  -3   0   6       21.69       36.34     24.23 o 
  -2   0   6      537.29      453.01     48.45 o 
  -1   0   6     1800.99     1969.49     96.90 o 
   0   0   6     4749.17     5472.43    203.49 o 
   1   0   6      458.26      409.02     47.24 o 
   2   0   6     1566.02     1559.64     74.81 o 
   3   0   6     4932.38     4676.50    337.20 o 
   4   0   6    10678.34    11153.04    253.74 o 
   5   0   6     3273.38     3154.31     98.82 o 
   6   0   6      196.42      141.30     44.72 o 
   7   0   6      812.84      889.28     57.97 o 
   8   0   6     1553.98     1613.83     81.52 o 
   9   0   6      439.99      474.32     58.70 o 
  10   0   6      141.98      171.70     59.97 o 
  11   0   6      127.19      -70.25    157.46 o 
 -12   1   6        3.12       41.18     75.10 o 
 -11   1   6       12.42       14.54     46.03 o 
 -10   1   6        5.66       26.65     58.14 o 
  -9   1   6       39.47       -2.42     38.76 o 
  -8   1   6        1.99       26.65     41.18 o 
  -7   1   6     1451.18     1177.34    104.17 o 
  -6   1   6     1475.28     1623.08    111.44 o 
  -5   1   6     1161.27     1111.93     89.63 o 
  -4   1   6     9889.63     8757.34    327.04 o 
  -3   1   6        0.37        4.85     24.23 o 
  -2   1   6     3971.79     4622.13    191.38 o 
  -1   1   6    12804.09    11858.14    406.98 o 
   0   1   6     1719.64     1688.48     89.63 o 
   1   1   6    11343.23    12221.26    325.87 o 
   2   1   6      341.87      358.70     26.30 o 
   3   1   6      171.03      160.68     20.68 o 
   4   1   6     9570.69     8768.90    641.35 o 
   5   1   6       19.65        1.81     17.91 o 
   6   1   6     5211.46     5281.48    188.33 o 
   7   1   6      892.90      979.29     57.91 o 
   8   1   6       91.14       70.00     37.63 o 
   9   1   6     1873.89     1894.88    118.92 o 
  10   1   6       17.69       -1.33     73.89 o 
  11   1   6      116.35      136.79     55.00 o 
  12   1   6      109.74      122.15     72.10 o 
 -11   2   6        3.20       31.49     65.41 o 
 -10   2   6        4.42       -4.85     58.14 o 
  -9   2   6       11.63      -16.08     37.22 o 
  -8   2   6     1067.45     1093.32     88.97 o 
  -7   2   6        1.43       22.59     35.39 o 
  -6   2   6      465.74      411.84     56.93 o 
  -5   2   6      856.70      933.34     52.67 o 
  -4   2   6      698.97      716.49     56.45 o 
  -3   2   6     2507.26     2152.90     93.47 o 
  -2   2   6     1126.19     1099.60     60.36 o 
   0   2   6     4583.13     4551.93    144.30 o 
   1   2   6      799.89      682.31     45.24 o 
   2   2   6      265.73      302.10     36.37 o 
   3   2   6      125.98      170.13     29.30 o 
   4   2   6     2090.17     2062.81     66.67 o 
   5   2   6      319.02      264.43     64.04 o 
   6   2   6     2479.59     2640.78     89.08 o 
   7   2   6      150.97      146.85     44.18 o 
   8   2   6      953.16      902.29     58.90 o 
   9   2   6      738.30      789.79     80.38 o 
  10   2   6        1.11       -5.26     41.21 o 
  11   2   6     1213.87     1330.61    111.44 o 
  12   2   6        0.42       23.03     53.21 o 
  13   2   6       11.30      -83.58     83.58 o 
 -11   3   6        9.30      -50.87     72.68 o 
 -10   3   6        0.41       19.38     44.79 o 
  -9   3   6        0.69      -37.08     44.14 o 
  -8   3   6       48.64      141.31     52.97 o 
  -7   3   6       16.11      -24.47     33.12 o 
  -6   3   6      365.87      386.12     58.65 o 
  -5   3   6      174.95      164.65     39.43 o 
  -4   3   6        2.38        6.40     23.80 o 
  -3   3   6      267.50      301.07     41.32 o 
  -2   3   6      240.16      200.29     24.73 o 
  -1   3   6      247.10      227.34     47.30 o 
   0   3   6     2431.55     2483.98     76.23 o 
   1   3   6     3675.69     3216.64    180.48 o 
   2   3   6      123.82       98.47     39.97 o 
   3   3   6     2009.62     2070.26     90.96 o 
   4   3   6      539.76      595.74     52.41 o 
   5   3   6     1444.60     1627.39     86.56 o 
   6   3   6     7789.21     7992.49    254.48 o 
   7   3   6      913.08      980.97     74.65 o 
   8   3   6     3369.06     3697.27    157.65 o 
   9   3   6      174.25      225.37     56.93 o 
  10   3   6       20.74       25.20     43.74 o 
  11   3   6     1603.60     1438.95    111.53 o 
  12   3   6      174.88      175.99     61.54 o 
  13   3   6      156.27      266.82     75.95 o 
 -10   4   6        3.95       22.81     49.28 o 
  -9   4   6        6.41      -10.33     43.94 o 
  -8   4   6      138.19      213.76     62.99 o 
  -7   4   6      174.51       80.37     43.66 o 
  -6   4   6     1111.50     1361.53    136.87 o 
  -5   4   6        0.33       52.39     31.16 o 
  -4   4   6      519.23      386.11     55.72 o 
  -3   4   6      400.30      547.52    106.59 o 
  -2   4   6       12.90       42.02     24.44 o 
  -1   4   6     7424.08     6852.84    173.48 o 
   0   4   6      134.79      106.36     22.03 o 
   1   4   6       23.48       18.80     13.75 o 
   2   4   6     6253.10     5866.88    144.82 o 
   3   4   6     1958.92     1866.68    133.24 o 
   4   4   6     4926.73     4495.03    161.54 o 
   5   4   6       35.69       27.74     28.74 o 
   6   4   6      564.99      428.14     56.34 o 
   7   4   6     7362.11     6973.97    328.25 o 
   8   4   6       10.67       32.10     34.47 o 
   9   4   6       58.41       38.32     41.29 o 
  10   4   6       23.01        0.80     98.11 o 
  11   4   6      286.19      231.08     89.63 o 
  12   4   6      254.93      398.68     77.36 o 
  13   4   6      194.24      318.38     79.36 o 
  -9   5   6       36.82       82.37     56.45 o 
  -8   5   6      201.90      136.69    124.76 o 
  -7   5   6        0.96       29.24     55.72 o 
  -6   5   6       23.82       22.23     41.68 o 
  -5   5   6      187.66      188.93     48.45 o 
  -4   5   6       12.58       42.45     49.66 o 
  -3   5   6       12.41      -23.39     23.75 o 
  -2   5   6      424.01      497.16     52.97 o 
  -1   5   6     2735.41     2765.34    110.36 o 
   0   5   6     1560.94     1474.63     62.66 o 
   1   5   6      113.44       53.07     42.31 o 
   2   5   6     4165.93     4998.83    152.74 o 
   3   5   6      300.47      257.78     36.88 o 
   4   5   6      152.05      165.72     39.21 o 
   5   5   6     5175.22     5849.62    206.02 o 
   6   5   6      301.30      299.70     51.30 o 
   7   5   6      655.63      522.83     67.60 o 
   8   5   6        2.86       11.40     71.46 o 
   9   5   6      771.38      778.30     80.79 o 
  10   5   6     1364.05     1119.21    151.41 o 
  11   5   6      172.08      169.90     61.65 o 
  12   5   6        8.07       51.24     89.63 o 
  13   5   6       88.34      -12.11     60.56 o 
  -9   6   6        7.50       88.07     63.42 o 
  -8   6   6        1.27       14.39     55.85 o 
  -7   6   6        3.34       82.05     52.06 o 
  -6   6   6       28.32       35.59     31.55 o 
  -5   6   6       76.27       61.34     39.24 o 
  -4   6   6      320.37      388.87     59.90 o 
  -3   6   6      411.62      447.94     56.38 o 
  -2   6   6      372.07      412.58     51.05 o 
  -1   6   6      477.06      460.66     89.63 o 
   0   6   6      668.04      688.82     75.10 o 
   1   6   6     2045.89     2071.84     78.50 o 
   2   6   6       32.35       60.09     21.85 o 
   3   6   6     3312.11     3693.00    110.12 o 
   4   6   6     1549.05     1407.30    227.29 o 
   5   6   6     1021.84     1053.29     81.01 o 
   6   6   6     5537.48     5689.11    213.32 o 
   7   6   6        4.82      -29.52     37.55 o 
   8   6   6       26.41       82.71     44.98 o 
   9   6   6     1941.66     1873.72    123.10 o 
  10   6   6      183.40      146.04     53.98 o 
  11   6   6     1473.53     1320.24    238.62 o 
  12   6   6       42.53       77.52     58.14 o 
  13   6   6       39.34       82.37     75.10 o 
  -8   7   6        1.67      -37.88     55.29 o 
  -7   7   6       13.08      -11.44     62.99 o 
  -6   7   6      163.83      105.13     38.95 o 
  -5   7   6        1.89       -8.11     36.68 o 
  -4   7   6        4.29        5.17     37.16 o 
  -3   7   6      249.61      167.87     43.92 o 
  -2   7   6      159.84      281.00     47.02 o 
  -1   7   6     2503.93     2504.49    114.03 o 
   0   7   6      526.26      585.47     65.41 o 
   1   7   6      458.32      419.59     45.18 o 
   2   7   6     6179.85     6402.67    273.74 o 
   3   7   6      756.77      890.46     56.91 o 
   4   7   6     2763.57     2919.05     98.05 o 
   5   7   6     2381.77     2641.19    185.32 o 
   6   7   6      843.20      778.14     78.49 o 
   7   7   6     9113.45     9908.89    327.36 o 
   8   7   6        0.60      -29.12     41.18 o 
   9   7   6     1824.32     1605.30    116.55 o 
  10   7   6      258.18      280.28     65.80 o 
  11   7   6       24.17        7.27     53.30 o 
  12   7   6     1147.09     1019.87    123.55 o 
  13   7   6       49.86      -14.54     65.41 o 
  -7   8   6       74.13       45.65     64.47 o 
  -6   8   6        2.93        5.00     36.69 o 
  -5   8   6      124.45       86.87     50.87 o 
  -4   8   6       40.85       12.71     39.88 o 
  -3   8   6      207.87      303.49     56.01 o 
  -2   8   6      299.02      265.83     83.58 o 
  -1   8   6      396.33      399.07     52.97 o 
   0   8   6      744.32      703.70     63.40 o 
   1   8   6       99.09      124.14     35.08 o 
   2   8   6      216.45      165.61     37.57 o 
   3   8   6      302.70      351.26     72.68 o 
   4   8   6      204.17      150.20     50.87 o 
   5   8   6       95.78       55.72     38.76 o 
   6   8   6      316.79      261.63     60.56 o 
   7   8   6        5.80        7.27     36.34 o 
   8   8   6       79.03       92.06     53.30 o 
   9   8   6        4.58       53.30     50.87 o 
  10   8   6       81.35       46.03     58.14 o 
  11   8   6        6.40       48.45     50.87 o 
  12   8   6      124.34      150.20     75.10 o 
  13   8   6      251.36      176.84     84.79 o 
  -6   9   6        6.31       73.34     63.42 o 
  -5   9   6       10.23       14.45     50.87 o 
  -4   9   6       92.06      118.59     50.99 o 
  -3   9   6       14.14       29.03     40.45 o 
  -2   9   6      156.92      186.92     50.59 o 
  -1   9   6        0.94       17.02     32.65 o 
   0   9   6       31.32       69.48     65.41 o 
   1   9   6      681.30      671.69     64.49 o 
   2   9   6      226.30      215.19     43.66 o 
   3   9   6      550.35      609.97     58.17 o 
   4   9   6     1331.59     1736.93    135.66 o 
   5   9   6        7.35       60.56     46.03 o 
   6   9   6       18.93       -4.85     41.18 o 
   7   9   6      506.10      440.90     82.37 o 
   8   9   6      995.63      981.11    116.28 o 
   9   9   6     4837.32     4295.09    244.67 o 
  10   9   6       18.27      -31.49     55.72 o 
  11   9   6      621.40      741.29    118.70 o 
  12   9   6      482.59      489.35    104.17 o 
  13   9   6       73.07        4.85     58.14 o 
  -5  10   6       26.03       86.74     53.47 o 
  -4  10   6       21.29       18.82     77.52 o 
  -3  10   6      328.38      319.02     67.67 o 
  -2  10   6        1.92        9.82     42.92 o 
  -1  10   6      169.86      191.38     49.85 o 
   0  10   6      147.84      112.18     67.83 o 
   1  10   6       15.62      -25.61     31.76 o 
   2  10   6     1099.03     1145.41     81.37 o 
   3  10   6       10.19       -9.69     41.18 o 
   4  10   6      826.96      738.86     99.32 o 
   5  10   6     1160.05     1305.73    123.55 o 
   6  10   6      599.96      707.37     96.90 o 
   7  10   6      337.01      409.40     84.79 o 
   8  10   6      384.52      365.80     82.37 o 
   9  10   6      267.73      283.43     82.37 o 
  10  10   6     1069.32      937.51    123.55 o 
  11  10   6       26.10      -19.38     62.99 o 
  12  10   6      100.23      150.20     82.37 o 
  13  10   6      220.91      331.88    101.75 o 
  -4  11   6        7.21      -22.77     86.00 o 
  -3  11   6       40.26      -26.83     49.13 o 
  -2  11   6       19.39        6.66     59.35 o 
  -1  11   6       24.67        6.61     54.51 o 
   0  11   6        2.21       17.77     39.58 o 
   1  11   6       19.60       57.21     42.12 o 
   2  11   6      437.80      569.52     68.98 o 
   3  11   6      361.25      237.41     72.68 o 
   4  11   6        4.00      -41.18     46.03 o 
   5  11   6      206.55      174.42     70.25 o 
   6  11   6      117.80      164.73     65.41 o 
   7  11   6      224.21      244.67     72.68 o 
   8  11   6      630.98      668.61    111.44 o 
   9  11   6        9.84       16.96     53.30 o 
  10  11   6      143.90      176.84     70.25 o 
  11  11   6       11.87        9.69     62.99 o 
  12  11   6        1.17      -26.65     55.72 o 
  13  11   6       60.02      -21.80     77.52 o 
  -2  12   6      106.05      152.35     61.07 o 
  -1  12   6      106.13       86.52     52.94 o 
   0  12   6        6.48      -29.82     38.54 o 
   1  12   6      349.03      260.91     60.92 o 
   2  12   6        3.58        9.69     50.87 o 
   3  12   6       21.80       33.92     48.45 o 
   4  12   6      309.64      273.74     77.52 o 
   5  12   6      138.94      135.66     65.41 o 
   6  12   6       52.32      210.76     70.25 o 
   7  12   6      316.11      254.36     79.94 o 
   8  12   6        4.57      -41.18     50.87 o 
   9  12   6      588.38      511.15    104.17 o 
  10  12   6       52.85      104.17     70.25 o 
  11  12   6        1.92       33.92     50.87 o 
  12  12   6      623.44      564.44    125.97 o 
  -1  13   6        1.04       56.99     54.38 o 
   0  13   6      109.29       65.05     53.55 o 
   1  13   6        6.19       41.18     58.14 o 
   2  13   6       25.59       60.56     62.99 o 
   3  13   6      196.41       75.10     65.41 o 
   4  13   6      114.41       48.45     62.99 o 
   5  13   6      300.50      341.57     84.79 o 
   6  13   6        0.01      -50.87     50.87 o 
   7  13   6        0.16       36.34     60.56 o 
   8  13   6      487.83      615.32    113.86 o 
   9  13   6      254.32      186.53     79.94 o 
  10  13   6      564.95      809.12    130.82 o 
  11  13   6        0.87      -26.65     67.83 o 
   2  14   6        4.86      -14.54     65.41 o 
   3  14   6        9.29      -48.45     55.72 o 
   4  14   6       37.84       29.07     62.99 o 
   5  14   6      155.04      152.62     79.94 o 
   6  14   6       16.13       -4.85     58.14 o 
   7  14   6       96.73      104.17     70.25 o 
   8  14   6       53.70       21.80     67.83 o 
   9  14   6        7.83       79.94     70.25 o 
  10  14   6       83.68      142.93     87.21 o 
   6  15   6        6.14      -48.45     65.41 o 
  -8 -14   7        8.21      -33.92     99.32 o 
  -7 -14   7       36.95        7.27    101.75 o 
  -6 -14   7      135.88       89.63    113.86 o 
  -5 -14   7       33.04       82.37    109.01 o 
  -4 -14   7        8.01       36.34     99.32 o 
  -3 -14   7       87.88      142.93    123.55 o 
 -10 -13   7       64.19       67.83    109.01 o 
  -9 -13   7      134.97      172.00    113.86 o 
  -8 -13   7       13.15      -36.34     92.06 o 
  -7 -13   7        0.56       55.72     94.48 o 
  -6 -13   7       11.43      125.97    101.75 o 
  -5 -13   7       39.51       14.54     94.48 o 
  -4 -13   7        1.29       21.80     94.48 o 
  -3 -13   7        5.53       -2.42     89.63 o 
  -2 -13   7       56.28       99.32    104.17 o 
  -1 -13   7        9.34       77.52    109.01 o 
   0 -13   7       32.50       79.94    118.70 o 
 -11 -12   7       31.53       48.45     99.32 o 
 -10 -12   7       26.00      -24.23     87.21 o 
  -9 -12   7       85.51       31.49     94.48 o 
  -8 -12   7        7.62      -31.49     79.94 o 
  -7 -12   7      333.50      399.71    123.55 o 
  -6 -12   7      107.25       38.76     77.52 o 
  -5 -12   7       21.09      -67.83     72.68 o 
  -4 -12   7      402.76      222.87    104.17 o 
  -3 -12   7        3.08        7.27     82.37 o 
  -2 -12   7      243.27      203.49    104.17 o 
  -1 -12   7       38.46       19.38     96.90 o 
   0 -12   7        0.50        7.27     84.79 o 
   1 -12   7      324.93      382.76    125.97 o 
   2 -12   7        0.28      -36.34     87.21 o 
 -12 -11   7      110.29      118.95     60.46 o 
 -11 -11   7      197.54      144.99     57.59 o 
 -10 -11   7       19.07       16.96     82.37 o 
  -9 -11   7      178.45      116.28     84.79 o 
  -8 -11   7     1047.14      867.26    155.04 o 
  -7 -11   7     1458.75     1736.93    196.22 o 
  -6 -11   7       31.76       43.61     87.21 o 
  -5 -11   7      223.51      109.01     75.10 o 
  -4 -11   7       67.76       12.11     77.52 o 
  -3 -11   7      394.37      251.94     99.32 o 
  -2 -11   7       27.28      174.42     92.06 o 
  -1 -11   7      396.96      288.28    118.70 o 
   0 -11   7       50.45       58.14     75.10 o 
   1 -11   7       54.34      193.80     96.90 o 
   2 -11   7       26.06       70.25     89.63 o 
   3 -11   7        0.67        2.42     77.52 o 
 -12 -10   7       34.53       69.90     54.63 o 
 -11 -10   7      616.51      803.44    167.15 o 
 -10 -10   7      158.71       41.18     54.51 o 
  -9 -10   7     1202.12     1240.09     95.69 o 
  -8 -10   7      360.73      363.38    109.01 o 
  -7 -10   7       77.99      191.38     92.06 o 
  -6 -10   7      185.74      145.35     87.21 o 
  -5 -10   7       42.26        9.69     75.10 o 
  -4 -10   7      107.53       60.56     75.10 o 
  -3 -10   7      473.18      469.97    116.28 o 
  -2 -10   7       91.02       99.32     82.37 o 
  -1 -10   7      828.88      750.98    138.08 o 
   0 -10   7      330.09      232.56     99.32 o 
   1 -10   7       29.85       53.30     77.52 o 
   2 -10   7      106.65       48.45     84.79 o 
   3 -10   7      141.34       67.83     87.21 o 
   4 -10   7       18.98       92.06    101.75 o 
 -13  -9   7       63.97       38.76     67.83 o 
 -12  -9   7        9.62      -50.87     50.87 o 
 -11  -9   7        1.38       -3.08     45.24 o 
 -10  -9   7       34.85       39.24     44.34 o 
  -9  -9   7      227.59      258.28     72.68 o 
  -8  -9   7        4.97        0.28     35.39 o 
  -7  -9   7        0.88      -25.07     29.86 o 
  -6  -9   7      949.46      964.16    133.24 o 
  -5  -9   7        2.39      -26.65     53.30 o 
  -4  -9   7     2200.24     1969.49    188.96 o 
  -3  -9   7       14.72      101.75     75.10 o 
  -2  -9   7      344.26      264.05     89.63 o 
  -1  -9   7     1821.75     1816.88    179.27 o 
   0  -9   7      286.47      268.90     92.06 o 
   1  -9   7     1061.93     1070.75    152.62 o 
   2  -9   7       99.90      193.80     94.48 o 
   3  -9   7        0.30      -62.99     62.99 o 
   4  -9   7      237.58      232.56    109.01 o 
   5  -9   7       14.02      -14.54     72.68 o 
   6  -9   7       53.53        9.69     82.37 o 
 -13  -8   7      259.31      484.50    104.17 o 
 -12  -8   7      143.16      179.27     70.25 o 
 -11  -8   7       11.65        2.42     46.03 o 
 -10  -8   7        3.49      104.17     50.87 o 
  -9  -8   7      758.53      867.86     77.97 o 
  -8  -8   7      431.21      557.14     64.08 o 
  -7  -8   7       40.79       -4.66     31.82 o 
  -6  -8   7       68.60       76.63     33.61 o 
  -5  -8   7     1004.90      850.30    121.13 o 
  -4  -8   7     1765.76     1899.24    174.42 o 
  -3  -8   7      161.41      130.82     70.25 o 
  -2  -8   7        3.25      -24.23     48.45 o 
  -1  -8   7      181.36      150.20     70.25 o 
   0  -8   7     1448.48     1664.26    169.58 o 
   1  -8   7      863.28      797.00    125.97 o 
   2  -8   7       33.98       14.54     62.99 o 
   3  -8   7       16.15       25.44     71.46 o 
   4  -8   7       68.52      -55.72     55.72 o 
   5  -8   7        6.54        2.42     77.52 o 
   6  -8   7        1.00      -21.80     84.79 o 
   7  -8   7        0.19        0.00     99.32 o 
 -13  -7   7      561.62      612.89    111.44 o 
 -12  -7   7      185.42      138.08     67.83 o 
 -11  -7   7      832.14      661.34     99.32 o 
 -10  -7   7      198.51      213.18     65.41 o 
  -9  -7   7       19.18        4.85     38.76 o 
  -8  -7   7     1097.55     1036.83     94.48 o 
  -7  -7   7       23.34       13.39     29.30 o 
  -6  -7   7      421.83      455.77    117.49 o 
  -5  -7   7      587.50      665.57     54.23 o 
  -4  -7   7       11.12       18.06     22.22 o 
  -3  -7   7     2073.43     1950.11    164.73 o 
  -2  -7   7      524.37      629.85    101.75 o 
  -1  -7   7       34.77       -9.69     48.45 o 
   0  -7   7      154.47      201.07     72.68 o 
   1  -7   7      628.26      770.36    121.13 o 
   2  -7   7        8.99       41.18     65.41 o 
   3  -7   7     1535.20     1562.51    169.58 o 
   4  -7   7       41.98       25.04     54.71 o 
   5  -7   7       86.67      -12.11     62.99 o 
   6  -7   7      345.11      193.80     99.32 o 
   7  -7   7       19.47       16.96     84.79 o 
 -13  -6   7      148.63       65.41     67.83 o 
 -12  -6   7      456.55      440.90     94.48 o 
 -11  -6   7      134.98      230.14     70.25 o 
 -10  -6   7        5.13        4.85     43.61 o 
  -9  -6   7      169.39      147.77     55.72 o 
  -8  -6   7       78.44       94.48     41.18 o 
  -7  -6   7      596.21      663.77     75.10 o 
  -6  -6   7      186.92      151.81     36.28 o 
  -5  -6   7     2625.85     2698.59    107.56 o 
  -4  -6   7      678.35      657.43     47.67 o 
  -3  -6   7     4534.00     4827.97    149.16 o 
  -2  -6   7     5543.53     6283.97    322.19 o 
  -1  -6   7      224.55      278.59     72.68 o 
   0  -6   7      219.41      130.82     62.99 o 
   1  -6   7        0.90      -12.11     46.03 o 
   2  -6   7     2115.92     1913.78    172.00 o 
   3  -6   7      808.50      939.93    130.82 o 
   4  -6   7      103.92      109.39     55.18 o 
   5  -6   7        0.22       20.86     49.16 o 
   6  -6   7      109.35       43.61     55.72 o 
   7  -6   7      178.69      247.10    113.86 o 
   8  -6   7       31.29       -4.85     89.63 o 
 -13  -5   7       22.45       89.63     67.83 o 
 -12  -5   7        5.43       60.56     55.72 o 
 -11  -5   7      138.22       67.83     58.14 o 
 -10  -5   7      472.91      397.29     79.94 o 
  -9  -5   7      710.91      632.27     84.79 o 
  -8  -5   7       86.13       79.94     43.61 o 
  -7  -5   7     1915.68     1899.24    118.70 o 
  -6  -5   7     1441.06     1269.39     89.63 o 
  -5  -5   7     2522.83     2747.12    133.24 o 
  -4  -5   7     1471.40     1640.70     73.74 o 
  -3  -5   7       95.38      121.13     23.83 o 
  -2  -5   7        7.82        5.40     15.37 o 
  -1  -5   7     1841.59     1858.06    142.93 o 
   0  -5   7     3889.32     3885.69    225.29 o 
   1  -5   7     1407.65     1361.45    130.82 o 
   2  -5   7      483.08      503.88     96.90 o 
   3  -5   7      799.23      826.31     85.60 o 
   4  -5   7     1820.09     1723.06    121.04 o 
   5  -5   7        1.07        1.87     48.26 o 
   6  -5   7       89.66       47.13     52.84 o 
   7  -5   7        2.33       79.94     87.21 o 
   8  -5   7        9.41      -29.07     82.37 o 
   9  -5   7        0.51      -14.54     84.79 o 
 -13  -4   7      149.12       24.23     65.41 o 
 -12  -4   7       41.68       48.45     62.99 o 
 -11  -4   7      497.34      595.94     94.48 o 
 -10  -4   7     1175.93     1424.43    128.39 o 
  -9  -4   7       10.22      -19.38     38.76 o 
  -8  -4   7      853.99      671.03     82.37 o 
  -7  -4   7        9.45      -31.49     31.49 o 
  -6  -4   7     2219.99     2696.24    142.93 o 
  -5  -4   7     4250.08     4876.49    203.49 o 
  -4  -4   7        4.85        0.00     24.23 o 
  -3  -4   7     1963.70     1785.21     73.94 o 
  -2  -4   7        6.43       -1.21     14.93 o 
  -1  -4   7      410.14      398.76     24.92 o 
   0  -4   7     2042.10     2063.97    142.93 o 
   1  -4   7        7.20      -33.92     33.92 o 
   2  -4   7     3558.25     3466.60    210.76 o 
   3  -4   7      830.23      718.92     75.52 o 
   4  -4   7     2100.79     1945.30    175.63 o 
   5  -4   7       86.52       96.66     50.62 o 
   6  -4   7      756.90      398.31    323.40 o 
   7  -4   7        1.81      -33.22     58.14 o 
   8  -4   7       40.77      123.55     89.63 o 
   9  -4   7      267.87      312.50    116.28 o 
  10  -4   7       32.26       -2.42     92.06 o 
 -13  -3   7      125.20      157.46     75.10 o 
 -12  -3   7       93.85       84.79     60.56 o 
 -11  -3   7        4.89      -41.18     43.61 o 
 -10  -3   7       25.69       21.80     53.30 o 
  -9  -3   7       60.03       26.65     43.61 o 
  -8  -3   7        0.48      -29.07     31.49 o 
  -7  -3   7      306.03      312.50     58.14 o 
  -6  -3   7       55.51      111.44     41.18 o 
  -5  -3   7       64.16      111.44     36.34 o 
  -4  -3   7       37.44        0.00     21.80 o 
  -3  -3   7     3223.83     3020.86    125.97 o 
  -2  -3   7     1124.48     1146.62     53.19 o 
  -1  -3   7      308.48      340.54     66.62 o 
   0  -3   7      977.04      902.93     56.93 o 
   1  -3   7      464.62      421.52     67.83 o 
   2  -3   7     7724.95     8416.25    219.92 o 
   3  -3   7     1465.43     1678.78     60.92 o 
   4  -3   7       86.38       58.04     40.01 o 
   5  -3   7      501.80      582.66     75.06 o 
   6  -3   7     1359.41     1185.21    157.46 o 
   7  -3   7     1399.91     1374.75    123.95 o 
   8  -3   7       17.54      -49.84     55.64 o 
   9  -3   7      105.63       28.00     73.84 o 
  10  -3   7      102.34      106.59     96.90 o 
 -13  -2   7        0.38       38.76     72.68 o 
 -12  -2   7       40.19       55.72     62.99 o 
 -11  -2   7       24.78        2.42     50.87 o 
 -10  -2   7       65.30       -4.85     43.61 o 
  -9  -2   7      389.76       72.68     43.61 o 
  -8  -2   7      972.73      913.28     94.48 o 
  -7  -2   7       33.08       53.30     36.34 o 
  -6  -2   7     2010.15     1785.38    111.44 o 
  -5  -2   7      286.08      312.50     48.45 o 
  -4  -2   7      290.93      324.62     46.03 o 
  -3  -2   7     6218.01     6320.30    237.41 o 
  -2  -2   7     1666.74     1484.99     79.94 o 
  -1  -2   7     6786.45     6966.51    188.58 o 
   0  -2   7       21.24       15.96     13.89 o 
   1  -2   7      166.05      204.63     19.88 o 
   2  -2   7     7770.77     8340.83    219.33 o 
   3  -2   7     1690.66     1829.58    151.45 o 
   4  -2   7     2668.68     2563.65     84.32 o 
   5  -2   7        5.62       27.61     20.81 o 
   6  -2   7       14.54      -23.49     45.71 o 
   7  -2   7      612.84      527.47     94.48 o 
   8  -2   7      606.24      491.11    199.86 o 
   9  -2   7       24.72       70.03     92.06 o 
  10  -2   7       53.96     -101.75    152.62 o 
 -12  -1   7       53.28       72.68     75.10 o 
 -11  -1   7        0.22       79.94     67.83 o 
 -10  -1   7      840.69      731.60     99.32 o 
  -9  -1   7       64.25       48.45     48.45 o 
  -8  -1   7      444.89      402.14     65.41 o 
  -7  -1   7     1366.55     1286.35    101.75 o 
  -6  -1   7       51.66      113.86     43.61 o 
  -5  -1   7     2538.76     2386.16    130.82 o 
  -4  -1   7      165.65      210.76     43.61 o 
  -3  -1   7     1295.34     1342.72     58.17 o 
  -2  -1   7     6403.50     5998.11    225.29 o 
  -1  -1   7      117.19      169.58     29.07 o 
   0  -1   7     3311.85     3435.11    167.15 o 
   1  -1   7      213.65      198.02     26.65 o 
   2  -1   7      491.70      463.41     30.25 o 
   3  -1   7     4650.07     5391.95    224.27 o 
   4  -1   7     3860.63     4387.07    135.31 o 
   5  -1   7      468.18      476.74     62.28 o 
   6  -1   7      520.81      639.97     46.08 o 
   7  -1   7      437.42      430.70     51.27 o 
   8  -1   7      988.27     1008.28    109.94 o 
   9  -1   7      314.85      413.36     85.06 o 
  10  -1   7       32.06      -19.38    140.51 o 
  11  -1   7      105.65      283.43    201.07 o 
 -12   0   7        5.00        4.85     67.83 o 
 -11   0   7       86.99      232.56     79.94 o 
 -10   0   7       97.28       -2.42     58.14 o 
  -9   0   7      579.34      610.47     92.06 o 
  -8   0   7       28.07      -33.92     33.92 o 
  -7   0   7      166.32      232.56     58.14 o 
  -6   0   7       54.42       94.48     41.18 o 
  -5   0   7       30.79       50.87     33.92 o 
  -4   0   7      126.13      119.85     26.51 o 
  -3   0   7       13.69       12.11     24.23 o 
  -2   0   7     2350.28     2546.05    125.97 o 
  -1   0   7      769.61      818.81     60.56 o 
   0   0   7     2468.25     2313.49    109.01 o 
   1   0   7     1316.86     1363.55     54.49 o 
   2   0   7      110.58      162.08     30.44 o 
   3   0   7     3235.70     3595.35    140.05 o 
   4   0   7     5987.88     7169.42    207.56 o 
   5   0   7      661.94      546.37     86.53 o 
   6   0   7     1372.86     1351.78     64.90 o 
   7   0   7       30.04       33.27     26.15 o 
   8   0   7       57.19       74.47     33.05 o 
   9   0   7     1073.74     1242.78     92.95 o 
  10   0   7      625.73      886.64    208.34 o 
  11   0   7      360.50      540.22    222.87 o 
  12   0   7        0.21      239.83    215.60 o 
 -11   1   7       42.42      159.89     82.37 o 
 -10   1   7       13.93      -24.23     58.14 o 
  -9   1   7       31.22       33.92     50.87 o 
  -8   1   7      671.60      714.64     92.06 o 
  -7   1   7        3.95       33.92     38.76 o 
  -6   1   7      907.73      760.67     84.79 o 
  -5   1   7     1006.70      978.69     92.06 o 
  -3   1   7      789.35      673.46     67.83 o 
  -2   1   7      281.76      385.18     50.87 o 
  -1   1   7      852.04      910.86     65.41 o 
   0   1   7     5355.02     5169.62    205.91 o 
   1   1   7     2224.24     2074.12     95.82 o 
   2   1   7    15083.93    16328.99    350.54 o 
   3   1   7      124.36      102.14     19.20 o 
   4   1   7     5653.71     5903.96    151.16 o 
   5   1   7     2270.31     2213.48    120.64 o 
   6   1   7     1214.20     1231.66     60.89 o 
   7   1   7     3690.78     3754.56    158.09 o 
   8   1   7        1.58       14.28     32.32 o 
   9   1   7      712.20      680.30     72.67 o 
  10   1   7      511.66      653.38     79.69 o 
  11   1   7        2.68      -30.31     48.54 o 
  12   1   7       91.97      276.17    201.07 o 
 -11   2   7        7.80      -29.07     70.25 o 
 -10   2   7      318.15      251.94     79.94 o 
  -9   2   7       75.95      128.39     62.99 o 
  -8   2   7      326.28      334.31     77.52 o 
  -7   2   7      658.92      644.39     89.63 o 
  -6   2   7       22.67        3.54     43.61 o 
  -5   2   7      539.05      545.37     54.10 o 
  -4   2   7      367.62      456.92     79.94 o 
  -3   2   7      894.72      947.20     82.37 o 
  -2   2   7     3767.90     3684.62    172.00 o 
  -1   2   7       98.51       77.52     29.07 o 
   0   2   7     1236.96      970.71    253.15 o 
   1   2   7     3329.35     3123.61    113.99 o 
   2   2   7      755.32      768.67     34.70 o 
   3   2   7     2432.58     2532.47     74.09 o 
   4   2   7        6.84        2.42     14.65 o 
   5   2   7     2849.39     3019.74     93.02 o 
   6   2   7      139.54      145.77     27.54 o 
   7   2   7     1007.30      986.47    104.17 o 
   8   2   7      116.12       88.61     38.73 o 
   9   2   7      342.39      351.55     88.42 o 
  10   2   7      230.91      167.44     59.35 o 
  11   2   7        0.45      -11.20     44.23 o 
  12   2   7      506.12      424.14     79.94 o 
  13   2   7        8.12       84.26     62.20 o 
 -10   3   7       49.96       -4.85     60.56 o 
  -9   3   7       28.98        5.23     47.02 o 
  -8   3   7        4.90        0.00     40.70 o 
  -7   3   7      115.12      150.46     52.97 o 
  -6   3   7       51.38       67.56     37.83 o 
  -5   3   7       34.98       48.98     32.65 o 
  -4   3   7      561.13      561.19     98.11 o 
  -3   3   7        6.16      -18.84     18.84 o 
  -2   3   7     1302.37     1468.40     65.01 o 
  -1   3   7      587.35      543.43     39.78 o 
   0   3   7      600.69      575.83    111.44 o 
   1   3   7     2540.30     2633.55    113.86 o 
   2   3   7     2139.09     2009.74     88.97 o 
   3   3   7     3013.57     3229.01    136.87 o 
   4   3   7     9697.11    10789.31    314.66 o 
   5   3   7      397.79      392.63     49.52 o 
   6   3   7     2530.87     2694.37    356.11 o 
   7   3   7      388.91      367.34     54.96 o 
   8   3   7     2193.11     2169.73    116.19 o 
   9   3   7     1416.77     1508.51    106.42 o 
  10   3   7      421.29      372.11     66.49 o 
  11   3   7        0.36       74.77     76.31 o 
  12   3   7      250.56      315.00     83.58 o 
  13   3   7      134.42       49.08    100.53 o 
 -10   4   7       32.39       39.49     53.94 o 
  -9   4   7        5.40        9.85     51.22 o 
  -8   4   7      187.45      291.47     77.52 o 
  -7   4   7        3.90        9.04     42.98 o 
  -6   4   7      357.07      326.56     77.52 o 
  -5   4   7      191.26      172.17     44.79 o 
  -4   4   7       56.52       21.08     41.18 o 
  -3   4   7     1841.41     1768.70    113.86 o 
  -2   4   7     1123.66     1258.60     93.27 o 
  -1   4   7      615.21      670.20     41.07 o 
   0   4   7     8447.07     7588.35    251.55 o 
   1   4   7     1372.51     1479.42     58.47 o 
   2   4   7    11170.72    12115.03    341.65 o 
   3   4   7     5964.14     6255.11    204.28 o 
   4   4   7       63.07       62.87     30.11 o 
   5   4   7     9835.15    10087.99    307.77 o 
   6   4   7      200.18      242.01     48.30 o 
   7   4   7     2164.19     2036.66    115.18 o 
   8   4   7     3638.53     3807.98    168.74 o 
   9   4   7       26.39       13.85     43.23 o 
  10   4   7     2460.63     2498.51    142.93 o 
  11   4   7      214.13      269.81    163.52 o 
  12   4   7       98.53      142.50     67.08 o 
  13   4   7      129.68      119.19    111.44 o 
  -9   5   7        7.37       14.50     59.90 o 
  -8   5   7      168.30      239.96     68.60 o 
  -7   5   7      148.82      182.77     63.42 o 
  -6   5   7       97.99      149.38     39.84 o 
  -5   5   7        3.37      -11.37     38.76 o 
  -4   5   7      516.72      543.53     64.47 o 
  -3   5   7     1225.50     1304.87     83.81 o 
  -2   5   7     1515.89     1306.87     82.37 o 
  -1   5   7      481.14      520.21     69.04 o 
   0   5   7        1.05      -18.76     18.76 o 
   1   5   7     4197.57     4110.72    148.39 o 
   2   5   7      102.48      129.45     23.37 o 
   3   5   7     1260.24     1435.99     54.39 o 
   4   5   7       17.38       -4.32     29.07 o 
   5   5   7        1.58      -19.96     23.12 o 
   6   5   7     1239.94     1429.64    204.70 o 
   7   5   7      126.00       90.69     44.11 o 
   8   5   7      364.58      283.39     78.73 o 
   9   5   7      120.35      160.78     75.10 o 
  10   5   7      300.26      170.43     73.89 o 
  11   5   7      260.05      225.65     64.90 o 
  12   5   7      170.54      307.58     93.27 o 
  13   5   7       12.87       16.70     60.79 o 
  -8   6   7       54.49       56.82     58.79 o 
  -7   6   7       75.48      120.04     70.25 o 
  -6   6   7       66.64       59.73     69.04 o 
  -5   6   7        1.69       21.31     34.85 o 
  -4   6   7      711.00      910.53     80.14 o 
  -3   6   7      193.81      231.79     49.28 o 
  -2   6   7       80.38       45.11     64.20 o 
  -1   6   7      821.06      822.01     65.14 o 
   0   6   7       12.74        7.67     42.39 o 
   1   6   7      380.72      401.67     69.20 o 
   2   6   7     1489.27     1426.31     68.39 o 
   3   6   7      287.24      287.32     40.20 o 
   4   6   7       36.21       48.64     43.61 o 
   5   6   7      262.34      217.12     50.48 o 
   6   6   7       98.00       34.69     31.92 o 
   7   6   7     1981.05     1902.44    118.49 o 
   8   6   7      934.79      783.36     85.24 o 
   9   6   7     2349.47     2461.23    143.06 o 
  10   6   7     1233.16     1117.53    118.70 o 
  11   6   7      126.61      140.82    109.01 o 
  12   6   7     1356.35     1218.85    114.39 o 
  13   6   7       78.48      111.44     70.25 o 
  -8   7   7        0.76      -62.99     62.99 o 
  -7   7   7      175.57      160.15     60.53 o 
  -6   7   7      400.29      426.34    221.66 o 
  -5   7   7      396.85      386.90     65.72 o 
  -4   7   7       48.83       33.57     40.70 o 
  -3   7   7       97.16       79.94     40.31 o 
  -2   7   7     1647.16     1918.20    105.33 o 
  -1   7   7      580.71      754.58     65.14 o 
   0   7   7      874.98      958.67    156.25 o 
   1   7   7      279.41      302.17     43.66 o 
   2   7   7      972.52     1072.53     79.63 o 
   3   7   7     3127.93     3185.31    107.30 o 
   4   7   7       45.93       53.49     56.93 o 
   5   7   7     1938.27     2204.94    120.09 o 
   6   7   7      723.54      597.44     74.10 o 
   7   7   7      264.95      289.19     89.63 o 
   8   7   7     4110.99     4436.98    198.07 o 
   9   7   7      104.41       38.76     52.00 o 
  10   7   7      468.05      431.48     84.79 o 
  11   7   7      165.25      372.64    188.96 o 
  12   7   7        0.06        9.69     55.72 o 
  13   7   7      657.10      557.18    111.44 o 
  -7   8   7       14.94       19.96     59.36 o 
  -6   8   7        7.47       19.96     45.48 o 
  -5   8   7      105.44      102.71     52.41 o 
  -4   8   7       34.41       66.52     44.53 o 
  -3   8   7        1.56       19.54     39.97 o 
  -2   8   7       92.92      209.70     47.95 o 
  -1   8   7      208.66      193.68     45.24 o 
   0   8   7      119.18      189.71     58.14 o 
   1   8   7      253.87      260.33     44.44 o 
   2   8   7       79.35       79.94     54.51 o 
   3   8   7      401.70      261.63     62.99 o 
   4   8   7      280.37      319.77     67.83 o 
   5   8   7      178.20      196.22     60.56 o 
   6   8   7      831.16      865.04     84.72 o 
   7   8   7        2.68       11.38     73.89 o 
   8   8   7      390.57      336.99     71.66 o 
   9   8   7      318.70      255.27     72.68 o 
  10   8   7        3.74       -7.27     48.45 o 
  11   8   7        1.71       -4.85     58.14 o 
  12   8   7        0.24       14.54     62.99 o 
  13   8   7       66.41       77.52     75.10 o 
  -6   9   7        4.53      -16.96     45.50 o 
  -5   9   7        4.69      -25.14     83.58 o 
  -4   9   7      241.50      315.29     99.32 o 
  -3   9   7        1.11       11.45     39.58 o 
  -2   9   7       91.36       94.71     43.46 o 
  -1   9   7       98.19       98.71     40.71 o 
   0   9   7      118.12       92.69     36.68 o 
   1   9   7      979.64     1047.33     79.31 o 
   2   9   7      297.67      314.24     49.59 o 
   3   9   7       64.07       53.30     38.76 o 
   4   9   7      218.57      346.42     72.68 o 
   5   9   7      815.38      797.00     96.90 o 
   6   9   7      155.62      203.49     65.41 o 
   7   9   7     4272.76     4212.73    234.98 o 
   8   9   7      903.87     1145.84    128.39 o 
   9   9   7       53.00      -38.76     48.45 o 
  10   9   7      857.03      857.57    118.70 o 
  11   9   7      141.57      155.04     75.10 o 
  12   9   7      401.56      426.36    106.59 o 
  13   9   7      124.77      113.86     84.79 o 
  -5  10   7       42.27      -14.29     53.90 o 
  -4  10   7       11.22       23.39     50.77 o 
  -3  10   7       18.36        7.81     42.92 o 
  -2  10   7        7.85       50.09     44.74 o 
  -1  10   7       16.41        3.96     37.71 o 
   0  10   7       42.04       31.12     52.08 o 
   1  10   7      245.76      266.69     54.09 o 
   2  10   7        2.55      -38.76     38.76 o 
   3  10   7     2483.35     2594.50    174.42 o 
   4  10   7       11.07        4.85     48.45 o 
   5  10   7       21.73       41.18     48.45 o 
   6  10   7     2226.87     2005.83    159.89 o 
   7  10   7      341.17      402.14     84.79 o 
   8  10   7     4074.52     4004.39    234.98 o 
   9  10   7      267.25      317.35     89.63 o 
  10  10   7        1.72       -2.42     55.72 o 
  11  10   7      684.83      654.08    121.13 o 
  12  10   7       72.48      138.08     87.21 o 
  13  10   7      103.03      208.34     96.90 o 
  -3  11   7        1.39      -22.03     49.52 o 
  -2  11   7       90.12        5.54     48.30 o 
  -1  11   7       15.30       22.70     89.63 o 
   0  11   7       29.21       14.68     65.41 o 
   1  11   7      183.03       86.96     49.47 o 
   2  11   7      393.35      479.66     87.21 o 
   3  11   7      106.53       62.99     55.72 o 
   4  11   7        3.95      -16.96     43.61 o 
   5  11   7        5.08      -14.54     50.87 o 
   6  11   7      294.48      351.26     84.79 o 
   7  11   7      259.30      319.77     82.37 o 
   8  11   7       52.88       43.61     67.83 o 
   9  11   7       39.65        2.42     53.30 o 
  10  11   7       11.62        7.27     58.14 o 
  11  11   7       11.96       48.45     67.83 o 
  12  11   7        6.05      -70.25     70.25 o 
  -2  12   7       13.50       -7.53     48.87 o 
  -1  12   7      134.79      118.10     56.09 o 
   0  12   7       77.39        7.27     41.17 o 
   1  12   7      313.47      225.29     70.25 o 
   2  12   7       32.54       -4.85     48.45 o 
   3  12   7      412.43      462.70     89.63 o 
   4  12   7      464.13      503.88     96.90 o 
   5  12   7      403.52      244.67     77.52 o 
   6  12   7       34.40       53.30     62.99 o 
   7  12   7       19.51      -38.76     55.72 o 
   8  12   7      372.31      329.46     87.21 o 
   9  12   7        6.59       -7.27     62.99 o 
  10  12   7      206.05      169.58     82.37 o 
  11  12   7       17.82      -50.87     50.87 o 
  12  12   7        0.20        4.85     46.03 o 
   0  13   7        3.30      -46.03     50.87 o 
   1  13   7        1.15      -46.03     46.03 o 
   2  13   7       30.22       31.49     65.41 o 
   3  13   7       33.43       33.92     60.56 o 
   4  13   7      159.52      188.96     75.10 o 
   5  13   7        0.89      -46.03     46.03 o 
   6  13   7      110.24      145.35     79.94 o 
   7  13   7        9.13      142.93     67.83 o 
   8  13   7       52.64      111.44     72.68 o 
   9  13   7      282.70      375.49    104.17 o 
  10  13   7       44.40       36.34     67.83 o 
  11  13   7      234.71      140.51     82.37 o 
   2  14   7       43.98       62.99     75.10 o 
   3  14   7      159.19       46.03     67.83 o 
   4  14   7        4.48        4.85     58.14 o 
   5  14   7       12.55      104.17     70.25 o 
   6  14   7       29.92       16.96     65.41 o 
   7  14   7       78.93       94.48     79.94 o 
   8  14   7       42.96      123.55     75.10 o 
   9  14   7       11.32      145.35     82.37 o 
  -6 -14   8        6.87      130.82    118.70 o 
  -5 -14   8      246.49      259.21    138.08 o 
  -9 -13   8       55.13      -36.34     99.32 o 
  -8 -13   8      120.34      172.00    123.55 o 
  -7 -13   8       54.13       29.07     77.52 o 
  -6 -13   8        7.03       92.06     89.63 o 
  -5 -13   8        0.71      -62.99     87.21 o 
  -4 -13   8       18.71      -12.11     94.48 o 
  -3 -13   8        2.31      -67.83     72.68 o 
  -2 -13   8       19.75       16.96     96.90 o 
  -1 -13   8       41.89       41.18    101.75 o 
 -11 -12   8       53.21       53.30    104.17 o 
 -10 -12   8       18.12      -24.23     96.90 o 
  -9 -12   8        2.47       -7.27     92.06 o 
  -8 -12   8      219.34      305.24    125.97 o 
  -7 -12   8       33.99       75.10     87.21 o 
  -6 -12   8      247.80      312.50    111.44 o 
  -5 -12   8        1.17      -38.76     65.41 o 
  -4 -12   8       33.00      -24.23     77.52 o 
  -3 -12   8      451.04      414.25    125.97 o 
  -2 -12   8       82.18      -21.80     87.21 o 
  -1 -12   8       93.77      281.01    113.86 o 
   0 -12   8       28.63        4.85     79.94 o 
   1 -12   8        5.18       58.14     92.06 o 
 -11 -11   8      152.99      118.70    109.01 o 
 -10 -11   8      273.86      341.57    118.70 o 
  -9 -11   8      156.81      174.42    106.59 o 
  -8 -11   8        1.25      -21.80     87.21 o 
  -7 -11   8      383.59      264.05    111.44 o 
  -6 -11   8      886.03     1039.25    164.73 o 
  -5 -11   8      477.83      300.39    106.59 o 
  -4 -11   8       12.22      -16.96     72.68 o 
  -3 -11   8      234.49      123.55     89.63 o 
  -2 -11   8      621.23      583.82    133.24 o 
  -1 -11   8      550.73      426.36    123.55 o 
   0 -11   8        4.57       50.87     75.10 o 
   1 -11   8        4.68       19.38     67.83 o 
   2 -11   8        0.39      -41.18     79.94 o 
   3 -11   8       55.19      116.28    104.17 o 
 -12 -10   8        3.82        0.75     51.36 o 
 -11 -10   8       94.39       54.34     56.93 o 
 -10 -10   8      133.38      129.46     57.04 o 
  -9 -10   8       64.01       14.54     84.79 o 
  -8 -10   8      126.59       70.25     82.37 o 
  -7 -10   8      124.47       60.56     87.21 o 
  -6 -10   8        1.05      -55.72     67.83 o 
  -5 -10   8      287.49      285.86     96.90 o 
  -4 -10   8      273.42      237.41     92.06 o 
  -3 -10   8      478.08      421.52    113.86 o 
  -2 -10   8       22.59       41.18     62.99 o 
  -1 -10   8      436.50      353.69    109.01 o 
   0 -10   8       79.81      169.58     89.63 o 
   1 -10   8        1.05      -62.99     67.83 o 
   2 -10   8        1.52       43.61     84.79 o 
   3 -10   8        6.49       -9.69     79.94 o 
   4 -10   8      153.82      266.48    113.86 o 
 -12  -9   8      115.90       67.86     95.69 o 
 -11  -9   8       31.27       83.22     54.09 o 
 -10  -9   8       60.67       -5.94     42.39 o 
  -9  -9   8       17.00       12.67     42.12 o 
  -8  -9   8      104.79       95.22     41.09 o 
  -7  -9   8      646.43      625.01    121.13 o 
  -6  -9   8       93.61      135.66     82.37 o 
  -5  -9   8      900.39      874.52    140.51 o 
  -4  -9   8        4.94      -26.65     53.30 o 
  -3  -9   8      906.57     1078.01    145.35 o 
  -2  -9   8      232.35      116.28     75.10 o 
  -1  -9   8       34.28       12.11     60.56 o 
   0  -9   8      588.94      750.98    130.82 o 
   1  -9   8      203.95       92.06     84.79 o 
   2  -9   8      797.62      801.85    142.93 o 
   3  -9   8       70.16       96.90     87.21 o 
   4  -9   8       12.19      -70.25     70.25 o 
   5  -9   8      154.42      138.08    101.75 o 
 -13  -8   8       94.78      142.93     75.10 o 
 -12  -8   8       21.62        9.69     58.14 o 
 -11  -8   8      103.06      106.59     62.99 o 
 -10  -8   8      315.08      247.10     67.83 o 
  -9  -8   8       28.73       25.93     38.09 o 
  -8  -8   8      361.76      374.65     61.77 o 
  -7  -8   8     1551.13     1600.99     94.10 o 
  -6  -8   8     1107.72     1230.63    150.20 o 
  -5  -8   8       37.81      121.13     72.68 o 
  -4  -8   8      240.17      181.69     75.10 o 
  -3  -8   8      525.52      455.43    104.17 o 
  -2  -8   8     3228.64     3626.48    247.10 o 
  -1  -8   8      184.05      145.35     75.10 o 
   0  -8   8      199.65      307.66     89.63 o 
   1  -8   8      188.92      152.62     79.94 o 
   2  -8   8      102.62       53.30     67.83 o 
   3  -8   8       96.17       65.89     75.10 o 
   4  -8   8        3.43       16.96     77.52 o 
   5  -8   8       15.62       19.38     79.94 o 
   6  -8   8       27.56       55.72     62.99 o 
 -13  -7   8       42.11      -62.99     62.99 o 
 -12  -7   8       89.87       99.32     65.41 o 
 -11  -7   8       10.05        2.42     50.87 o 
 -10  -7   8      515.83      625.01     92.06 o 
  -9  -7   8       20.59        4.85     43.61 o 
  -8  -7   8        1.29      -31.49     31.49 o 
  -7  -7   8     1730.25     1871.41    101.73 o 
  -6  -7   8      214.64      219.51     41.76 o 
  -5  -7   8     1601.02     1779.58    203.49 o 
  -4  -7   8       13.62       14.54     48.45 o 
  -3  -7   8       84.96       46.03     50.87 o 
  -2  -7   8      948.35     1000.49    125.97 o 
  -1  -7   8      178.39      140.51     70.25 o 
   0  -7   8      339.14      205.91     75.10 o 
   1  -7   8       59.38       77.52     67.83 o 
   2  -7   8       70.87      159.89     79.94 o 
   3  -7   8       99.59       96.90     72.68 o 
   4  -7   8      158.13      190.17     65.09 o 
   5  -7   8       19.58      -16.96     70.25 o 
   6  -7   8       12.16       96.90     96.90 o 
   7  -7   8       64.42       41.18     96.90 o 
 -13  -6   8        6.94      -21.80     58.14 o 
 -12  -6   8       14.91       82.37     65.41 o 
 -11  -6   8       18.04      -24.23     46.03 o 
 -10  -6   8        2.84      -43.61     43.61 o 
  -9  -6   8      131.59      111.44     50.87 o 
  -8  -6   8      256.36      254.36     58.14 o 
  -7  -6   8      454.50      392.45     60.56 o 
  -6  -6   8       13.33        7.13     27.42 o 
  -5  -6   8      772.55      793.09     56.72 o 
  -4  -6   8        0.56       -4.59     23.01 o 
  -3  -6   8     2199.99     2119.69    164.73 o 
  -2  -6   8       14.48       -7.27     46.03 o 
  -1  -6   8      112.15       79.94     50.87 o 
   0  -6   8     3040.86     3357.59    222.87 o 
   1  -6   8      189.27      162.31     65.41 o 
   2  -6   8      286.34      273.74     79.94 o 
   3  -6   8     2666.83     2525.57    148.56 o 
   4  -6   8      424.63      283.67     73.89 o 
   5  -6   8      677.74      715.25    125.97 o 
   6  -6   8       49.82       50.64     68.68 o 
   7  -6   8       64.12      167.15     99.32 o 
   8  -6   8      174.29      256.79    118.70 o 
 -13  -5   8        3.30       24.23     62.99 o 
 -12  -5   8       26.38      106.59     65.41 o 
 -11  -5   8      111.67      109.01     60.56 o 
 -10  -5   8       48.78       62.99     55.72 o 
  -9  -5   8       14.25       55.72     43.61 o 
  -8  -5   8      251.26      176.84     50.87 o 
  -7  -5   8       42.98       58.14     38.76 o 
  -6  -5   8       29.82       92.06     41.18 o 
  -5  -5   8      770.09      714.34     55.39 o 
  -4  -5   8     2038.26     1830.37     81.80 o 
  -3  -5   8     2240.40     2255.88     86.56 o 
  -2  -5   8      439.53      446.36     39.97 o 
  -1  -5   8     2128.40     2219.01    164.73 o 
   0  -5   8     3214.05     3517.47    218.03 o 
   1  -5   8     1526.99     1298.46    133.24 o 
   2  -5   8      499.02      477.23     94.48 o 
   3  -5   8      663.31      720.05    110.22 o 
   4  -5   8      344.28      359.19     71.40 o 
   5  -5   8       49.41       72.60     55.49 o 
   6  -5   8      271.44      343.86     82.01 o 
   7  -5   8        4.26       20.80     61.26 o 
   8  -5   8        0.21       -7.27     79.94 o 
   9  -5   8        7.77      -48.45     84.79 o 
 -13  -4   8      335.07      453.01    104.17 o 
 -12  -4   8      142.65      142.93     70.25 o 
 -11  -4   8       30.30       16.96     50.87 o 
 -10  -4   8        7.56       46.03     55.72 o 
  -9  -4   8      276.09      322.19     75.10 o 
  -8  -4   8      664.68      671.03     84.79 o 
  -7  -4   8     1326.30     1431.70    109.01 o 
  -6  -4   8        4.73       21.80     33.92 o 
  -5  -4   8       59.09      201.07     43.61 o 
  -4  -4   8     2241.78     2112.42    109.01 o 
  -3  -4   8     1076.09     1093.71     56.41 o 
  -2  -4   8     7791.51     8096.04    220.20 o 
  -1  -4   8     1225.77     1257.97     50.05 o 
   0  -4   8      515.49      605.63     87.21 o 
   1  -4   8      186.69      159.89     60.56 o 
   2  -4   8      674.78      758.24     99.32 o 
   3  -4   8     1205.79     1253.60    116.28 o 
   4  -4   8      421.09      440.11     74.15 o 
   5  -4   8      324.54      246.67     66.35 o 
   6  -4   8       13.30        9.00     57.36 o 
   7  -4   8       80.29      188.07     70.99 o 
   8  -4   8        2.26       49.65     67.50 o 
   9  -4   8       31.64      -16.96     89.63 o 
 -13  -3   8      126.02      169.58     75.10 o 
 -12  -3   8       32.23       53.30     62.99 o 
 -11  -3   8      114.17      152.62     70.25 o 
 -10  -3   8      106.99      130.82     62.99 o 
  -9  -3   8        8.14       26.65     46.03 o 
  -8  -3   8      264.72       43.61     31.49 o 
  -7  -3   8        8.07      -12.11     36.34 o 
  -6  -3   8      222.76      251.94     50.87 o 
  -5  -3   8       41.17       41.18     31.49 o 
  -4  -3   8     1853.29     1921.04    104.17 o 
  -3  -3   8      470.28      506.30     48.45 o 
  -2  -3   8     2927.46     3030.97    157.46 o 
  -1  -3   8       39.25       27.09     15.37 o 
   0  -3   8     2042.33     2046.92     82.37 o 
   1  -3   8     2698.42     2904.58    176.84 o 
   2  -3   8      586.75      637.12     84.79 o 
   3  -3   8     5043.37     5128.47    205.55 o 
   4  -3   8      965.72     1091.04     92.54 o 
   5  -3   8      838.71      876.26    132.03 o 
   6  -3   8      399.56      388.69     76.59 o 
   7  -3   8       22.28       36.21     78.73 o 
   8  -3   8      905.28     1300.10    153.83 o 
   9  -3   8       20.64       31.55     72.25 o 
 -12  -2   8        1.51        7.27     65.41 o 
 -11  -2   8       19.97       82.37     60.56 o 
 -10  -2   8      222.63      147.77     62.99 o 
  -9  -2   8      163.43      104.17     58.14 o 
  -8  -2   8      217.00       99.32     50.87 o 
  -7  -2   8      154.37      186.53     50.87 o 
  -6  -2   8      290.55      285.86     55.72 o 
  -5  -2   8     1038.49      918.13     79.94 o 
  -4  -2   8     2393.18     2584.81    130.82 o 
  -3  -2   8     2801.17     2897.31    135.66 o 
  -2  -2   8     3995.83     3836.62    111.30 o 
  -1  -2   8     1189.95     1324.99     57.81 o 
   0  -2   8     1834.69     1971.00     73.03 o 
   1  -2   8     2975.21     3165.25    117.49 o 
   2  -2   8        1.20       -1.76     27.86 o 
   3  -2   8     2311.91     2491.67     81.15 o 
   4  -2   8     1093.85     1089.28     55.19 o 
   5  -2   8     1207.95     1096.25    124.76 o 
   6  -2   8        1.69      -40.16     61.77 o 
   7  -2   8       65.23       81.73     64.02 o 
   8  -2   8       19.79       45.71     60.87 o 
   9  -2   8      162.68      230.14    152.62 o 
  10  -2   8       76.23      -19.38    167.15 o 
 -12  -1   8       48.67        4.85     70.25 o 
 -11  -1   8       50.23      133.24     70.25 o 
 -10  -1   8        0.11       55.72     58.14 o 
  -9  -1   8      841.67      876.95    101.75 o 
  -8  -1   8        5.56      -19.38     33.92 o 
  -7  -1   8     1071.32     1036.83     94.48 o 
  -6  -1   8      836.17     1051.37     94.48 o 
  -5  -1   8      285.70      314.93     55.72 o 
  -4  -1   8     6719.10     6698.21    268.90 o 
  -3  -1   8        2.90       16.96     24.23 o 
  -2  -1   8     4850.80     5818.85    225.29 o 
  -1  -1   8     1811.23     2139.07    106.59 o 
   0  -1   8      330.34      276.17     48.45 o 
   1  -1   8     4729.86     5161.98    150.74 o 
   2  -1   8      118.52      110.58     19.45 o 
   3  -1   8     2639.87     3200.42     97.16 o 
   4  -1   8      577.94      493.90     93.57 o 
   5  -1   8      625.68      639.10     79.47 o 
   6  -1   8      314.16      338.19     66.73 o 
   7  -1   8      947.15     1229.98    249.52 o 
   8  -1   8       17.64       11.37     61.63 o 
   9  -1   8       62.58      -41.18    123.55 o 
  10  -1   8     1005.48      927.82    218.03 o 
  11  -1   8        6.05      133.24    188.96 o 
 -12   0   8        6.73      -60.56     60.56 o 
 -11   0   8       29.00       50.87     75.10 o 
 -10   0   8        0.53       -9.69     53.30 o 
  -9   0   8       75.80       53.30     48.45 o 
  -8   0   8      239.82      242.25     62.99 o 
  -7   0   8       84.83       92.06     46.03 o 
  -6   0   8        9.62        0.00     31.49 o 
  -5   0   8      534.10      431.21     62.99 o 
  -4   0   8      934.55      956.89     79.94 o 
  -3   0   8     4023.40     4530.08    196.22 o 
  -2   0   8      445.93      443.32     55.72 o 
  -1   0   8     2021.90     2257.77    116.28 o 
   0   0   8       46.58       50.87     24.23 o 
   1   0   8      335.69      343.23     29.65 o 
   2   0   8       20.69       19.44     13.82 o 
   3   0   8     4321.62     4263.88    197.43 o 
   4   0   8     3398.28     3434.70    251.33 o 
   5   0   8      823.62      831.83     49.92 o 
   6   0   8     2396.36     2508.61    136.78 o 
   7   0   8     1082.77     1023.60     63.78 o 
   8   0   8     1355.74     1372.38     89.66 o 
   9   0   8      121.71       75.10    128.39 o 
  10   0   8       22.68     -106.59    128.39 o 
  11   0   8      243.39      133.24    176.84 o 
  12   0   8      129.89       72.68    181.69 o 
 -11   1   8        1.31       87.21     75.10 o 
 -10   1   8       64.30      118.70     75.10 o 
  -9   1   8        1.88       -2.42     43.61 o 
  -8   1   8        0.90       33.92     48.45 o 
  -7   1   8      472.95      448.16     75.10 o 
  -6   1   8      163.58      140.51     50.87 o 
  -5   1   8       79.95       48.45     38.76 o 
  -4   1   8      184.70      218.03     50.87 o 
  -3   1   8    28868.12    34118.50   1116.77 o 
  -2   1   8     2814.91     2979.68    150.20 o 
  -1   1   8      104.96       92.06     29.07 o 
   0   1   8       22.60        7.27     24.23 o 
   1   1   8      272.39      256.35     38.15 o 
   2   1   8      628.44      682.55     38.24 o 
   3   1   8     7192.27     8141.92    195.12 o 
   4   1   8     1915.70     1964.38     72.70 o 
   5   1   8       77.08       46.19     22.90 o 
   6   1   8     1848.80     2026.44    130.48 o 
   7   1   8        6.60       13.09     29.42 o 
   8   1   8     3310.87     3385.83    150.13 o 
   9   1   8       80.03      131.55     47.83 o 
  10   1   8       35.54       24.53     54.51 o 
  11   1   8      214.21      365.80    203.49 o 
  12   1   8        6.19     -159.89    159.89 o 
 -11   2   8       35.34       -9.69     67.83 o 
 -10   2   8        1.35       -9.69     58.14 o 
  -9   2   8      167.81      140.51     70.25 o 
  -8   2   8       71.27      169.58     67.83 o 
  -7   2   8      165.28      106.59     55.72 o 
  -6   2   8     1496.06     1734.51    133.24 o 
  -5   2   8       61.57       31.49     36.34 o 
  -4   2   8       68.87      133.24     46.03 o 
  -3   2   8     3314.80     3476.29    176.84 o 
  -2   2   8      177.08      225.29     50.87 o 
  -1   2   8     3756.93     3323.67    157.46 o 
   0   2   8       82.99       87.85     28.52 o 
   1   2   8      600.21      605.20     48.78 o 
   2   2   8      615.83      621.24     55.64 o 
   3   2   8       57.96       57.12     18.03 o 
   4   2   8     1742.39     1750.30     80.78 o 
   5   2   8      441.51      449.24     53.21 o 
   6   2   8      698.70      819.03     69.48 o 
   7   2   8      257.62      222.47     46.76 o 
   8   2   8      640.16      712.42     72.68 o 
   9   2   8       16.56       17.40     38.91 o 
  10   2   8      301.76      350.35     67.22 o 
  11   2   8      151.47       93.70     56.94 o 
  12   2   8       14.93       33.40     57.67 o 
 -10   3   8       70.39       84.79     70.25 o 
  -9   3   8      145.31      116.28     72.68 o 
  -8   3   8       38.53       43.61     60.56 o 
  -7   3   8        2.18       35.75     37.16 o 
  -6   3   8      156.63      127.51     46.53 o 
  -5   3   8       55.09       39.37     28.37 o 
  -4   3   8      116.20      156.86     75.10 o 
  -3   3   8      215.86      284.66     43.66 o 
  -2   3   8       38.29       44.98     25.02 o 
  -1   3   8      416.76      427.62     43.66 o 
   0   3   8      408.71      362.06     41.32 o 
   1   3   8       59.97       46.63     29.07 o 
   2   3   8       38.29       -1.17     21.44 o 
   3   3   8       97.27      114.83     33.01 o 
   4   3   8      404.89      378.99     47.67 o 
   5   3   8     1020.06     1130.08    107.80 o 
   6   3   8     1055.46      982.21     76.01 o 
   7   3   8        6.96      -27.84     29.95 o 
   8   3   8      421.56      565.99    132.03 o 
   9   3   8      520.85      502.78    153.83 o 
  10   3   8      816.64      718.13    104.17 o 
  11   3   8      289.60      337.20     73.48 o 
  12   3   8       11.18      101.48     64.02 o 
  13   3   8       57.21       84.21     72.65 o 
 -10   4   8       47.93       87.21     75.10 o 
  -9   4   8        2.42       48.02     72.68 o 
  -8   4   8       46.70       36.61     78.73 o 
  -7   4   8       72.75       82.56     77.52 o 
  -6   4   8       57.22       22.95     45.98 o 
  -5   4   8       24.20       10.25     33.34 o 
  -4   4   8      347.01      403.55     57.21 o 
  -3   4   8        9.18       13.68     26.51 o 
  -2   4   8     1547.98     1523.95     92.06 o 
  -1   4   8      299.99      416.15     38.38 o 
   0   4   8      659.44      698.95     43.72 o 
   1   4   8     5387.62     4986.66    169.23 o 
   2   4   8     1122.45      999.04     68.10 o 
   3   4   8     6307.99     7028.73    226.99 o 
   4   4   8     2469.02     2574.51    116.96 o 
   5   4   8        8.01        0.24     26.72 o 
   6   4   8     3871.66     3703.17    239.83 o 
   7   4   8      630.86      675.08    116.28 o 
   8   4   8     3116.34     3151.49    273.74 o 
   9   4   8      142.57       65.69     81.15 o 
  10   4   8       98.93      155.65    122.34 o 
  11   4   8      203.46      284.58     70.50 o 
  12   4   8        0.82     -103.38    116.28 o 
  13   4   8       77.35       41.06    104.17 o 
  -9   5   8        6.08      -29.68     53.54 o 
  -8   5   8       83.37       97.51     61.77 o 
  -7   5   8      184.35      210.07     63.95 o 
  -6   5   8       47.97       71.62     43.46 o 
  -5   5   8        7.61       12.73     44.82 o 
  -4   5   8       46.96       12.17     35.49 o 
  -3   5   8     1772.61     2059.24    107.96 o 
  -2   5   8       71.78       11.53     23.75 o 
  -1   5   8     2472.98     2337.89    105.09 o 
   0   5   8      352.99      283.75     34.90 o 
   1   5   8        7.96       23.78     17.48 o 
   2   5   8     4335.78     4289.52    221.14 o 
   3   5   8      464.91      511.15    101.75 o 
   4   5   8     2306.72     2152.13    110.20 o 
   5   5   8      331.13      237.34     66.62 o 
   6   5   8       90.12       41.28     31.82 o 
   7   5   8     1266.96     1319.62     99.71 o 
   8   5   8      976.16     1054.61     94.43 o 
   9   5   8      690.11      640.17     80.64 o 
  10   5   8      209.18      104.45     57.79 o 
  11   5   8      248.56      233.10     88.42 o 
  12   5   8       20.84      -11.31     96.90 o 
  13   5   8      420.53      381.60     86.21 o 
  -8   6   8        0.44       42.55     58.19 o 
  -7   6   8       58.85        9.81     53.78 o 
  -6   6   8      189.00      230.46     57.36 o 
  -5   6   8       11.75      -24.89     36.65 o 
  -4   6   8      206.74      195.03     51.22 o 
  -3   6   8        4.89       11.12     35.85 o 
  -2   6   8        9.37       60.31     31.35 o 
  -1   6   8     1461.16     1335.83     89.63 o 
   0   6   8       64.53       67.76     36.34 o 
   1   6   8      728.14      734.49     64.96 o 
   2   6   8      588.26      702.52     64.52 o 
   3   6   8       32.03       34.07     31.22 o 
   4   6   8      494.88      489.55     63.83 o 
   5   6   8      522.54      520.72     64.82 o 
   6   6   8       38.84       37.74     40.36 o 
   7   6   8      351.57      235.57     59.46 o 
   8   6   8     2331.52     2153.62    167.15 o 
   9   6   8      170.98      130.45     58.28 o 
  10   6   8       98.43       85.06     58.35 o 
  11   6   8        1.23      -54.87     90.84 o 
  12   6   8      210.07      170.69     67.35 o 
  13   6   8      584.46      469.08     91.82 o 
  -7   7   8       32.27       82.33     52.22 o 
  -6   7   8       17.93      -36.83     36.83 o 
  -5   7   8        9.00       21.90     39.89 o 
  -4   7   8       55.98       57.35     45.24 o 
  -3   7   8       60.19      133.60     44.75 o 
  -2   7   8      170.73      150.64     43.92 o 
  -1   7   8      378.50      264.39    104.17 o 
   0   7   8     1378.44     1407.45     86.91 o 
   1   7   8      820.18      670.51     95.69 o 
   2   7   8      259.25      251.60     43.47 o 
   3   7   8      377.07      559.65     79.94 o 
   4   7   8     3413.66     3393.92    193.80 o 
   5   7   8       73.04       98.38     81.15 o 
   6   7   8      814.32      671.99    247.10 o 
   7   7   8       36.30      -35.86     35.86 o 
   8   7   8        1.55      -42.67     42.67 o 
   9   7   8     2868.70     2474.73    151.87 o 
  10   7   8        4.28      -31.84     60.56 o 
  11   7   8      524.39      573.07     91.62 o 
  12   7   8      141.52      143.32     86.00 o 
  13   7   8       44.14       60.56     65.41 o 
  -7   8   8       27.32        2.42    104.17 o 
  -6   8   8       12.94       -4.04     43.34 o 
  -5   8   8       94.89      238.57     61.39 o 
  -4   8   8        0.95       23.28     44.75 o 
  -3   8   8      309.45      292.03     60.05 o 
  -2   8   8       19.38       17.59     34.20 o 
  -1   8   8       26.59       33.28     56.93 o 
   0   8   8      581.73      492.53     58.93 o 
   1   8   8      295.70      342.87     49.59 o 
   2   8   8      570.62      467.54     77.52 o 
   3   8   8       48.44       31.49     38.76 o 
   4   8   8       67.42       50.95     64.20 o 
   5   8   8      459.92      492.31     84.79 o 
   6   8   8      230.21      292.30     61.77 o 
   7   8   8      401.66      357.51     69.18 o 
   8   8   8        2.83       54.61     48.45 o 
   9   8   8       25.54       35.14     55.64 o 
  10   8   8       93.98      160.31     82.37 o 
  11   8   8       16.36       26.68     81.15 o 
  12   8   8       72.12      -14.54     70.25 o 
  13   8   8        5.37      -43.61     62.99 o 
  -6   9   8       98.06       55.72    101.75 o 
  -5   9   8        3.74      -53.57     55.72 o 
  -4   9   8        8.98       -9.23     42.53 o 
  -3   9   8      118.74      113.31     49.16 o 
  -2   9   8        1.59      -31.90     41.18 o 
  -1   9   8        3.84       41.18     36.28 o 
   0   9   8      100.65      107.60     40.68 o 
   1   9   8       15.26       39.63     33.37 o 
   2   9   8       62.12      140.51     55.72 o 
   3   9   8      146.90      121.13     55.72 o 
   4   9   8       39.75       19.38     46.03 o 
   5   9   8        5.61       -2.42     41.18 o 
   6   9   8      770.65      993.23    116.28 o 
   7   9   8        0.39       38.76     53.30 o 
   8   9   8      802.33      549.91    101.75 o 
   9   9   8       24.46       60.56     60.56 o 
  10   9   8       26.07       26.65     62.99 o 
  11   9   8      792.90      695.26    121.13 o 
  12   9   8      101.62       70.25     75.10 o 
  13   9   8      347.01      489.35    116.28 o 
  -4  10   8        0.65       22.94     51.04 o 
  -3  10   8       49.50       53.06     49.52 o 
  -2  10   8       26.68       20.64     44.75 o 
  -1  10   8       95.35       41.23     38.88 o 
   0  10   8        3.26       12.51     37.71 o 
   1  10   8       53.45       14.54     46.03 o 
   2  10   8      492.21      484.50     84.79 o 
   3  10   8       17.97       77.52     50.87 o 
   4  10   8      793.02      910.86    113.86 o 
   5  10   8       60.74       41.18     53.30 o 
   6  10   8     1081.02     1298.46    135.66 o 
   7  10   8     1446.97     1610.96    152.62 o 
   8  10   8        2.76        0.00     53.30 o 
   9  10   8      611.54      707.37    116.28 o 
  10  10   8        0.45      -21.80     58.14 o 
  11  10   8       74.09      138.08     87.21 o 
  12  10   8      407.70      370.64    109.01 o 
  -3  11   8       35.56       75.80     83.58 o 
  -2  11   8       63.33      101.26     56.44 o 
  -1  11   8       76.00      112.98     49.74 o 
   0  11   8      125.62       52.68     62.99 o 
   1  11   8      204.43      186.53     67.83 o 
   2  11   8      948.43      985.96    118.70 o 
   3  11   8       39.21       48.45     55.72 o 
   4  11   8     1546.78     1569.78    145.35 o 
   5  11   8      391.04      523.26    101.75 o 
   6  11   8       63.34        4.85     50.87 o 
   7  11   8      195.52      297.97     89.63 o 
   8  11   8       19.64      -43.61     43.61 o 
   9  11   8       49.83      -21.80     55.72 o 
  10  11   8        2.40       12.11     62.99 o 
  11  11   8       26.06       33.92     77.52 o 
  12  11   8       80.26       21.80     75.10 o 
  -2  12   8        6.51        2.49     53.55 o 
  -1  12   8        3.93      -34.21     42.62 o 
   0  12   8       15.13       65.41     58.14 o 
   1  12   8      217.15      237.41     75.10 o 
   2  12   8        3.71      -50.87     50.87 o 
   3  12   8      207.05      196.22     75.10 o 
   4  12   8       23.45        4.85     53.30 o 
   5  12   8        4.70      106.59     67.83 o 
   6  12   8      136.24      145.35     75.10 o 
   7  12   8      129.15      196.22     75.10 o 
   8  12   8      138.07      215.60     84.79 o 
   9  12   8      180.33      237.41     89.63 o 
  10  12   8       31.30       48.45     72.68 o 
  11  12   8      257.55      397.29    106.59 o 
   0  13   8        2.89      -16.96     53.30 o 
   1  13   8        4.27      -31.49     50.87 o 
   2  13   8      243.59      290.70     82.37 o 
   3  13   8        8.72      -12.11     60.56 o 
   4  13   8      561.01      787.31    116.28 o 
   5  13   8       25.30       62.99     65.41 o 
   6  13   8      198.05      145.35     77.52 o 
   7  13   8      310.49      264.05     89.63 o 
   8  13   8       22.91        2.42     65.41 o 
   9  13   8       13.19       60.56     62.99 o 
  10  13   8      162.28      196.22     89.63 o 
   3  14   8       25.99        0.00     70.25 o 
   4  14   8       13.44       21.80     65.41 o 
   5  14   8       17.62        2.42     65.41 o 
   6  14   8        4.86      -53.30     53.30 o 
   7  14   8       43.17       -4.85     72.68 o 
   8  14   8        5.54       12.11     72.68 o 
  -8 -13   9       28.86       77.52    118.70 o 
  -7 -13   9       54.95       36.34    101.75 o 
  -6 -13   9        6.53       38.76     89.63 o 
  -5 -13   9        8.07       53.30     99.32 o 
  -4 -13   9       27.99      -16.96     79.94 o 
  -3 -13   9        2.15      -43.61     92.06 o 
  -2 -13   9        0.08      -75.10     94.48 o 
 -10 -12   9        2.16      -21.80    101.75 o 
  -9 -12   9       28.63       24.23    104.17 o 
  -8 -12   9       98.77      116.28    106.59 o 
  -7 -12   9       75.14      130.82    104.17 o 
  -6 -12   9       59.04      106.59     87.21 o 
  -5 -12   9      166.55      191.38    106.59 o 
  -4 -12   9        1.96       21.80     92.06 o 
  -3 -12   9        3.54       53.30     92.06 o 
  -2 -12   9      315.75      201.07    116.28 o 
  -1 -12   9      173.95        9.69     87.21 o 
   0 -12   9      295.53      247.10    111.44 o 
 -11 -11   9       17.91      -31.49     94.48 o 
 -10 -11   9       14.47       21.80     99.32 o 
  -9 -11   9       61.02      -21.80     89.63 o 
  -8 -11   9      205.35      150.20    104.17 o 
  -7 -11   9      787.04      811.54    159.89 o 
  -6 -11   9      330.38      387.60    121.13 o 
  -5 -11   9      244.19      155.04     96.90 o 
  -4 -11   9      476.16      494.19    125.97 o 
  -3 -11   9       80.28      104.17     84.79 o 
  -2 -11   9      478.32      445.74    116.28 o 
  -1 -11   9       86.92      133.24     92.06 o 
   0 -11   9        7.71      -67.83     67.83 o 
   1 -11   9      138.16      152.62    101.75 o 
   2 -11   9        0.04      -77.52     77.52 o 
 -12 -10   9      298.70      229.37     74.37 o 
 -11 -10   9       19.66       26.65    104.17 o 
 -10 -10   9        1.45       26.65     87.21 o 
  -9 -10   9      252.56      150.20     96.90 o 
  -8 -10   9      954.28      937.51    157.46 o 
  -7 -10   9     2501.24     3134.72    264.05 o 
  -6 -10   9      509.30      603.20    138.08 o 
  -5 -10   9        0.32       67.83     82.37 o 
  -4 -10   9       17.39       43.61     77.52 o 
  -3 -10   9       34.78       50.87     65.41 o 
  -2 -10   9      187.75      140.51     79.94 o 
  -1 -10   9        9.47       36.34     65.41 o 
   0 -10   9        0.56      -21.80     67.83 o 
   1 -10   9       96.55       60.56     79.94 o 
   2 -10   9        3.75      -29.07     77.52 o 
   3 -10   9       22.76        7.27     82.37 o 
   4 -10   9        2.41      -65.41     82.37 o 
 -12  -9   9       14.93       53.12     56.84 o 
 -11  -9   9        8.10        8.08     43.34 o 
 -10  -9   9       18.77       35.56     44.53 o 
  -9  -9   9        5.34       19.38     75.10 o 
  -8  -9   9      197.00      157.46     96.90 o 
  -7  -9   9      204.75      232.56     96.90 o 
  -6  -9   9       12.12       -9.69     67.83 o 
  -5  -9   9      322.42      302.81    111.44 o 
  -4  -9   9      704.10      583.82    123.55 o 
  -3  -9   9      490.76      518.42    116.28 o 
  -2  -9   9      742.94      654.08    123.55 o 
  -1  -9   9       74.60       92.06     72.68 o 
   0  -9   9      199.83      310.08    101.75 o 
   1  -9   9      737.36      896.33    145.35 o 
   2  -9   9       37.88       84.79     77.52 o 
   3  -9   9      332.54      394.87    118.70 o 
   4  -9   9        4.34      109.01     92.06 o 
   5  -9   9       26.71      -65.41     65.41 o 
 -12  -8   9       43.55       33.92     65.41 o 
 -11  -8   9      321.38      271.32     79.94 o 
 -10  -8   9       76.60       64.46     59.35 o 
  -9  -8   9       40.99       15.86     40.18 o 
  -8  -8   9      413.29      564.57    141.72 o 
  -7  -8   9      142.02      135.66     84.79 o 
  -6  -8   9     1728.08     1678.79    176.84 o 
  -5  -8   9      639.57      537.80    111.44 o 
  -4  -8   9      235.79      188.96     79.94 o 
  -3  -8   9      904.50      697.68    116.28 o 
  -2  -8   9      754.21      721.91    121.13 o 
  -1  -8   9      833.42      956.89    135.66 o 
   0  -8   9      507.42      685.57    121.13 o 
   1  -8   9       31.66       58.14     75.10 o 
   2  -8   9      168.09      118.70     79.94 o 
   3  -8   9      166.10      286.67    122.34 o 
   4  -8   9      220.30      254.83     80.29 o 
   5  -8   9       11.66       75.10     84.79 o 
   6  -8   9       19.34       84.79    101.75 o 
 -12  -7   9       42.40       21.80     58.14 o 
 -11  -7   9       38.56        4.85     53.30 o 
 -10  -7   9      233.16      179.27     65.41 o 
  -9  -7   9      403.60      373.07     72.68 o 
  -8  -7   9      217.50      195.33     45.12 o 
  -7  -7   9      635.89      656.16     64.82 o 
  -6  -7   9      879.18      911.71    100.53 o 
  -5  -7   9      307.88      317.35     89.63 o 
  -4  -7   9      803.81      671.03    111.44 o 
  -3  -7   9       14.42        0.00     43.61 o 
  -2  -7   9      208.76      259.21     82.37 o 
  -1  -7   9      343.59      363.38     96.90 o 
   0  -7   9       46.71       14.54     58.14 o 
   1  -7   9       53.84       62.99     62.99 o 
   2  -7   9       66.91       31.49     62.99 o 
   3  -7   9      241.51      171.21     65.93 o 
   4  -7   9      100.05       84.93     57.36 o 
   5  -7   9      131.34      176.26     71.25 o 
   6  -7   9        7.87      -62.99     77.52 o 
   7  -7   9       68.69      118.70     96.90 o 
 -12  -6   9        1.16       26.65     58.14 o 
 -11  -6   9       68.40      130.82     62.99 o 
 -10  -6   9      298.07      356.11     77.52 o 
  -9  -6   9       13.08       50.87     50.87 o 
  -8  -6   9      772.25      876.95     92.06 o 
  -7  -6   9      273.02      222.87     58.14 o 
  -6  -6   9      254.66      193.22     39.88 o 
  -5  -6   9      122.80      134.02     37.55 o 
  -4  -6   9      996.72      896.33    118.70 o 
  -3  -6   9      222.17      285.86     77.52 o 
  -2  -6   9      636.08      729.17    106.59 o 
  -1  -6   9      871.24      998.07    121.13 o 
   0  -6   9        6.70      -21.80     48.45 o 
   1  -6   9     1758.30     1560.09    155.04 o 
   2  -6   9       33.06      113.86     70.25 o 
   3  -6   9     2589.98     2565.75    151.42 o 
   4  -6   9       33.30       13.91     51.79 o 
   5  -6   9       44.99       52.30     57.04 o 
   6  -6   9      599.76      672.57    129.60 o 
   7  -6   9        2.99       24.23     87.21 o 
   8  -6   9       66.76      162.31    109.01 o 
 -12  -5   9        6.38       36.34     62.99 o 
 -11  -5   9        3.54      -14.54     53.30 o 
 -10  -5   9       12.34        2.42     50.87 o 
  -9  -5   9        5.48      -31.49     31.49 o 
  -8  -5   9     1457.22     1640.03    123.55 o 
  -7  -5   9      226.65      268.90     60.56 o 
  -6  -5   9      852.10     1044.10     87.21 o 
  -5  -5   9      681.86      784.47     65.41 o 
  -4  -5   9      757.31      792.35     82.37 o 
  -3  -5   9     2749.02     2692.71    110.22 o 
  -2  -5   9     3686.76     4103.72    242.25 o 
  -1  -5   9      394.39      339.15     77.52 o 
   0  -5   9        0.32      -19.38     38.76 o 
   1  -5   9      363.63      397.29     84.79 o 
   2  -5   9     2316.01     2124.53    172.00 o 
   3  -5   9     3053.52     2791.19    154.87 o 
   4  -5   9      275.06      232.26     67.26 o 
   5  -5   9      462.40      513.24     87.31 o 
   6  -5   9        1.96       12.11     49.85 o 
   7  -5   9      139.50      216.24     78.37 o 
   8  -5   9       11.20       55.72     94.48 o 
 -12  -4   9      192.40       94.48     72.68 o 
 -11  -4   9      574.05      678.30    104.17 o 
 -10  -4   9      381.71      474.81     87.21 o 
  -9  -4   9      449.03      501.46     84.79 o 
  -8  -4   9      910.64     1235.48    111.44 o 
  -7  -4   9       95.15       58.14     41.18 o 
  -5  -4   9        5.40       19.38     33.92 o 
  -4  -4   9      193.56      200.22     44.82 o 
  -3  -4   9      616.74      598.76     44.53 o 
  -2  -4   9        9.12      -15.34     17.33 o 
  -1  -4   9     2417.50     2722.89    181.69 o 
   0  -4   9      185.43      118.70     53.30 o 
   1  -4   9     1821.95     1768.43    142.93 o 
   2  -4   9      716.86      755.82    104.17 o 
   3  -4   9       93.42      109.69     50.56 o 
   4  -4   9        3.85      -11.48     43.92 o 
   5  -4   9      199.16      207.47     64.49 o 
   6  -4   9      301.72      201.18     68.51 o 
   7  -4   9      194.43      146.12     72.55 o 
   8  -4   9      295.83      263.83    115.07 o 
 -12  -3   9        2.15       36.34     60.56 o 
 -11  -3   9       57.41       87.21     65.41 o 
 -10  -3   9      252.66      188.96     75.10 o 
  -9  -3   9        0.06       -4.85     43.61 o 
  -8  -3   9       23.95      -12.11     38.76 o 
  -7  -3   9      172.16      169.58     50.87 o 
  -6  -3   9       47.29       38.76     36.34 o 
  -5  -3   9      225.33      218.03     46.03 o 
  -4  -3   9       16.12       21.80     29.07 o 
  -3  -3   9     1299.21     1470.46     87.21 o 
  -2  -3   9      520.04      582.74     71.46 o 
  -1  -3   9     3920.43     3996.08    124.57 o 
   0  -3   9      586.23      600.09     98.11 o 
   1  -3   9      564.67      704.95     89.63 o 
   2  -3   9     1327.32     1211.25    116.28 o 
   3  -3   9       12.84      -17.02     33.12 o 
   4  -3   9     3247.36     3088.71    159.44 o 
   5  -3   9       71.64      113.54     51.79 o 
   6  -3   9      216.53       84.00    145.35 o 
   7  -3   9      416.78      539.47     90.73 o 
   8  -3   9       85.42       25.79     63.80 o 
   9  -3   9      560.56      537.80    196.22 o 
 -12  -2   9       11.34       -7.27     60.56 o 
 -11  -2   9        9.43       87.21     67.83 o 
 -10  -2   9        8.41       16.96     38.76 o 
  -9  -2   9       22.49        2.42     50.87 o 
  -8  -2   9      253.80      172.00     53.30 o 
  -7  -2   9      439.22      414.25     67.83 o 
  -6  -2   9       14.42      -21.80     36.34 o 
  -5  -2   9      649.26      755.82     77.52 o 
  -4  -2   9     1127.20     1203.98     89.63 o 
  -3  -2   9     1625.90     1637.61     96.90 o 
  -2  -2   9      306.61      322.19     41.18 o 
  -1  -2   9     2294.91     2439.96     90.00 o 
   0  -2   9     5691.51     5740.21    166.44 o 
   1  -2   9     7351.72     8332.85    224.09 o 
   2  -2   9      630.60      653.31     40.45 o 
   3  -2   9     1471.49     1445.55     97.07 o 
   4  -2   9      774.61      721.07     76.10 o 
   5  -2   9     1148.64     1222.22    146.56 o 
   6  -2   9      155.98      184.66     63.08 o 
   7  -2   9      111.83      109.61     63.83 o 
   8  -2   9       27.27      145.35    128.39 o 
   9  -2   9      230.40       24.23    145.35 o 
  10  -2   9        8.62       99.32    157.46 o 
 -12  -1   9        0.62       84.79     72.68 o 
 -11  -1   9      166.92       75.10     55.72 o 
 -10  -1   9       69.03       89.63     58.14 o 
  -9  -1   9       21.92       19.38     48.45 o 
  -8  -1   9      236.66      261.63     65.41 o 
  -7  -1   9       28.81       21.80     41.18 o 
  -6  -1   9      602.69      673.46     77.52 o 
  -5  -1   9      363.42      482.08     67.83 o 
  -4  -1   9      371.91      491.77     65.41 o 
  -3  -1   9    11209.75    11029.65    394.87 o 
  -2  -1   9     2061.67     1964.65    109.01 o 
  -1  -1   9     2426.38     2674.44    128.39 o 
   1  -1   9      376.05      390.54     34.88 o 
   2  -1   9     3755.80     4025.13    114.25 o 
   3  -1   9      261.34      304.37     31.47 o 
   4  -1   9       25.11      -19.80     21.23 o 
   5  -1   9      677.64      680.16     48.38 o 
   6  -1   9      127.61      150.68     56.44 o 
   7  -1   9      437.11      443.32    150.20 o 
   8  -1   9      281.53      230.14    138.08 o 
   9  -1   9      414.97      431.21    179.27 o 
  10  -1   9        5.23       72.68    152.62 o 
  11  -1   9      215.60      474.81    208.34 o 
 -11   0   9        1.59       -9.69     62.99 o 
 -10   0   9        1.35      -31.49     50.87 o 
  -9   0   9      165.28      138.08     62.99 o 
  -8   0   9      112.77       53.30     53.30 o 
  -7   0   9      315.94      368.22     72.68 o 
  -6   0   9       86.18       48.45     38.76 o 
  -5   0   9     1077.33     1431.70    113.86 o 
  -4   0   9      233.65      271.32     53.30 o 
  -3   0   9    17656.31    19396.96    663.77 o 
  -2   0   9     2698.94     2722.89    142.93 o 
  -1   0   9     5475.87     5765.55    232.56 o 
   0   0   9      126.06      100.97     23.80 o 
   1   0   9        2.14      -14.98     14.98 o 
   2   0   9     2539.28     2506.45    112.46 o 
   3   0   9        4.75        7.13     16.02 o 
   4   0   9     2447.08     2597.33    124.09 o 
   5   0   9      250.97      288.20     44.52 o 
   6   0   9      110.37      105.67     34.31 o 
   7   0   9     2919.55     3219.89    139.82 o 
   8   0   9      174.17       43.61    121.13 o 
   9   0   9      278.63      159.89    140.51 o 
  10   0   9        1.44      -26.65    150.20 o 
  11   0   9        1.16       12.11    169.58 o 
 -11   1   9        3.08      -58.14     58.14 o 
 -10   1   9       17.38       24.23     58.14 o 
  -9   1   9       16.76       92.06     58.14 o 
  -8   1   9      192.91      259.21     75.10 o 
  -7   1   9      492.72      518.42     84.79 o 
  -6   1   9      258.76      271.32     62.99 o 
  -5   1   9      476.44      467.54     72.68 o 
  -4   1   9        9.23       41.18     33.92 o 
  -3   1   9      921.32      806.69     82.37 o 
  -2   1   9    16201.41    19300.06    663.77 o 
  -1   1   9    12426.54    11812.11    423.94 o 
   0   1   9      987.51      949.62     77.52 o 
   1   1   9     1408.82     1377.51     68.31 o 
   2   1   9      380.42      392.63     31.63 o 
   3   1   9     2589.36     2385.05     80.28 o 
   4   1   9     7833.69     8704.50    213.42 o 
   5   1   9      818.24      796.55     66.23 o 
   6   1   9     1150.80     1295.83    134.45 o 
   7   1   9      199.06      269.54     50.62 o 
   8   1   9      131.03       92.69     84.79 o 
   9   1   9      124.35       62.59     45.43 o 
  10   1   9       63.53       41.18    147.77 o 
  11   1   9       70.66      111.44    198.65 o 
  12   1   9       52.45      341.57    230.14 o 
 -10   2   9       35.72       48.45     65.41 o 
  -9   2   9       19.21       -9.69     48.45 o 
  -8   2   9      333.67      293.12     79.94 o 
  -7   2   9       12.63        2.42     41.18 o 
  -6   2   9       42.82      -12.11     38.76 o 
  -5   2   9     2423.40     2904.58    169.58 o 
  -4   2   9      661.14      724.33     87.21 o 
  -3   2   9     6262.09     6574.67    283.43 o 
  -2   2   9       67.36       87.21     41.18 o 
  -1   2   9      628.27      653.76    156.25 o 
   0   2   9     5631.05     5872.88    193.83 o 
   1   2   9      226.78      231.82     36.28 o 
   2   2   9     1662.63     1543.23     87.34 o 
   3   2   9      523.66      519.34     35.00 o 
   4   2   9      101.53       86.26     32.71 o 
   5   2   9     4051.96     4254.93    164.28 o 
   6   2   9      488.30      529.07     60.88 o 
   7   2   9      592.58      628.16    107.80 o 
   8   2   9      206.19      110.61     92.06 o 
   9   2   9      418.49      387.62     66.49 o 
  10   2   9      191.07      259.16     60.91 o 
  11   2   9      270.23      419.09    213.18 o 
  12   2   9       44.06     -157.46    174.42 o 
 -10   3   9       59.99       55.72     70.25 o 
  -9   3   9       83.68       62.99     70.25 o 
  -8   3   9       24.07      -50.87     50.87 o 
  -7   3   9      315.68      443.32     89.63 o 
  -6   3   9       60.72      103.54     94.48 o 
  -5   3   9       80.38       50.87     48.45 o 
  -4   3   9      183.49      196.22     62.99 o 
  -3   3   9      100.01       60.56     41.18 o 
  -2   3   9      426.39      487.29     51.30 o 
  -1   3   9        5.69        2.51     52.08 o 
   0   3   9      132.93      120.75     33.11 o 
   1   3   9       45.63       -4.68     59.35 o 
   2   3   9        8.53       38.08     54.51 o 
   3   3   9      244.11      320.67     49.66 o 
   4   3   9      116.86      165.12     39.89 o 
   5   3   9      576.09      741.92     67.86 o 
   6   3   9     1241.28     1246.16     89.43 o 
   7   3   9     2112.99     2013.81    130.82 o 
   8   3   9      558.39      663.45     75.84 o 
   9   3   9       16.61      -32.59     64.20 o 
  10   3   9      370.72      494.91    104.17 o 
  11   3   9      500.86      398.71     77.52 o 
  12   3   9      318.16      454.61    124.76 o 
  -9   4   9        0.80      -14.54     62.99 o 
  -8   4   9       36.33       48.45     72.68 o 
  -7   4   9       81.91      126.58     53.54 o 
  -6   4   9      428.95      418.34     63.64 o 
  -5   4   9      150.24      159.89     47.02 o 
  -4   4   9       18.26      -11.40     27.78 o 
  -3   4   9      940.83      949.62     74.85 o 
  -2   4   9        2.41       45.73     28.23 o 
  -1   4   9     1418.10     1190.15     71.88 o 
   0   4   9       29.16       63.43     32.01 o 
   1   4   9       47.94       27.66     23.35 o 
   2   4   9     3499.77     3547.57    140.28 o 
   3   4   9     1027.22      952.61     71.25 o 
   4   4   9     1368.29     1199.01     83.80 o 
   5   4   9        4.55       -4.95     64.20 o 
   6   4   9        1.20        7.84     33.54 o 
   7   4   9     4471.82     4819.84    196.69 o 
   8   4   9       35.18       44.80     43.23 o 
   9   4   9      107.08       58.57     81.15 o 
  10   4   9      229.31       25.12     45.63 o 
  11   4   9        2.87      -49.06    121.13 o 
  12   4   9      650.64      806.92    105.38 o 
  13   4   9        0.55       33.27     66.72 o 
  -9   5   9        1.79      -12.89     52.36 o 
  -8   5   9       18.53      -41.02     50.03 o 
  -7   5   9       33.47       77.89     54.61 o 
  -6   5   9        3.86       -1.45     36.28 o 
  -5   5   9      966.76     1113.82     93.02 o 
  -4   5   9      102.18      129.48     48.88 o 
  -3   5   9      143.40      157.07     42.72 o 
  -2   5   9      183.05      213.81     43.65 o 
  -1   5   9       41.42       27.71     26.77 o 
   0   5   9     2075.21     2053.55     81.84 o 
   1   5   9        5.15       29.00     27.11 o 
   2   5   9     2819.66     3068.34    132.71 o 
   3   5   9     2560.44     2735.03    128.04 o 
   4   5   9       73.09       20.94     52.08 o 
   5   5   9     2084.12     1931.49    281.01 o 
   6   5   9       16.19      -40.54     47.24 o 
   7   5   9     1514.81     1429.42    107.46 o 
   8   5   9      428.50      463.93    101.75 o 
   9   5   9        5.33      -21.48     45.43 o 
  10   5   9      677.74      703.93     92.01 o 
  11   5   9       54.79      123.55    106.59 o 
  12   5   9      245.65      226.71     79.00 o 
  13   5   9        0.12      -63.45    165.94 o 
  -8   6   9       71.43       27.55     73.89 o 
  -7   6   9       41.05       10.13     55.83 o 
  -6   6   9        6.03        8.82     49.66 o 
  -5   6   9       24.47      -22.13     35.85 o 
  -4   6   9       45.38       25.51     38.93 o 
  -3   6   9       17.93       18.90     36.28 o 
  -2   6   9      449.67      377.01     54.49 o 
  -1   6   9      340.76      192.83    125.97 o 
   0   6   9       16.91       46.49     31.38 o 
   1   6   9      452.11      350.12     86.49 o 
   2   6   9       16.72      -18.63     30.28 o 
   3   6   9     2053.48     2263.30    208.34 o 
   4   6   9      634.90      568.12     67.86 o 
   5   6   9      328.04      292.04     60.56 o 
   6   6   9      469.82      495.27     89.63 o 
   7   6   9        5.23       57.92     46.10 o 
   8   6   9      273.34      207.85     66.48 o 
   9   6   9      725.38      726.85     90.66 o 
  10   6   9      620.03      636.67    179.27 o 
  11   6   9      108.88      199.84    123.55 o 
  12   6   9        9.57       22.30     64.20 o 
  13   6   9       78.30       32.55     65.41 o 
  -7   7   9      198.60      204.99     76.10 o 
  -6   7   9       21.85      -41.17     41.17 o 
  -5   7   9       13.91       64.26     45.97 o 
  -4   7   9       92.68       37.43     44.22 o 
  -3   7   9       55.25       88.47     41.91 o 
  -2   7   9      145.71      187.87     51.05 o 
  -1   7   9      251.05      228.58     46.53 o 
   0   7   9      857.00      997.45     75.14 o 
   1   7   9        3.59       -8.28     20.34 o 
   2   7   9     3616.80     3667.43    160.63 o 
   3   7   9        6.16      -18.17     33.40 o 
   4   7   9      300.02      293.65     61.98 o 
   5   7   9     2091.16     1984.61    224.08 o 
   6   7   9      155.20      117.73     50.05 o 
   7   7   9     4358.30     4492.89    559.60 o 
   8   7   9       39.43      -19.63     55.72 o 
   9   7   9       50.10       48.20     56.55 o 
  10   7   9      970.80      912.70    105.02 o 
  11   7   9      256.25      154.96     81.15 o 
  12   7   9      530.73      675.43    110.22 o 
  13   7   9       51.61       30.01     62.99 o 
  -6   8   9       13.79       59.33     49.38 o 
  -5   8   9       85.68       55.09     49.16 o 
  -4   8   9        2.20       36.05     93.27 o 
  -3   8   9       12.70      -26.34     40.16 o 
  -2   8   9      233.75      247.05     55.18 o 
  -1   8   9      244.32      240.41     49.74 o 
   0   8   9      656.20      655.80     67.52 o 
   1   8   9     1245.69     1346.91    123.55 o 
   2   8   9       85.85      130.82     50.87 o 
   3   8   9     1175.41     1213.43     95.81 o 
   4   8   9        9.62       -2.18     38.30 o 
   5   8   9      163.94      194.88     58.05 o 
   6   8   9      300.05      318.76     71.15 o 
   7   8   9      226.30      274.14     68.40 o 
   8   8   9     1381.41     1317.24    147.77 o 
   9   8   9      177.59      125.97    100.53 o 
  10   8   9       25.90      -38.42    105.38 o 
  11   8   9       57.37      104.69     63.53 o 
  12   8   9       82.12       78.38     92.06 o 
  13   8   9        8.18      -29.07     72.68 o 
  -5   9   9        1.08        2.70     47.67 o 
  -4   9   9        9.53       63.36     51.98 o 
  -3   9   9       76.81      107.40     49.28 o 
  -2   9   9      139.16      133.43     50.99 o 
  -1   9   9       89.26       79.48     42.98 o 
   0   9   9      133.97      163.36     70.25 o 
   1   9   9       10.58      -12.11     36.34 o 
   2   9   9      398.52      390.02     79.94 o 
   3   9   9       85.48       94.48     53.30 o 
   4   9   9      228.96      210.76     70.25 o 
   5   9   9        2.72       33.21     45.91 o 
   6   9   9       45.66      110.96     55.75 o 
   7   9   9       71.68       48.10     52.94 o 
   8   9   9      215.18      177.54     67.67 o 
   9   9   9      200.11      143.04     69.33 o 
  10   9   9       28.25       31.98     81.15 o 
  11   9   9        6.74      -46.03     65.41 o 
  12   9   9      228.16      322.19    101.75 o 
  -4  10   9        1.66      -47.32     47.32 o 
  -3  10   9       94.44      144.27     57.23 o 
  -2  10   9       11.68       39.28     50.56 o 
  -1  10   9       11.87       11.88     56.93 o 
   0  10   9      306.27      261.63     70.25 o 
   1  10   9       24.20       -9.69     41.18 o 
   2  10   9      596.11      637.12    101.75 o 
   3  10   9       25.25       12.11     48.45 o 
   4  10   9       13.90       16.96     53.30 o 
   5  10   9      611.30      491.77     96.90 o 
   6  10   9       21.33       62.99     60.56 o 
   7  10   9       23.87       12.11     55.72 o 
   8  10   9      183.73      198.65     77.52 o 
   9  10   9      314.40      331.88     96.90 o 
  10  10   9     1152.02     1276.66    155.04 o 
  11  10   9        0.14       70.25     79.94 o 
  12  10   9      405.91      365.80    113.86 o 
  -3  11   9        1.16       10.01     49.61 o 
  -2  11   9      140.75      137.47     56.84 o 
  -1  11   9       29.98       46.03     53.30 o 
   0  11   9      165.39       58.14     48.45 o 
   1  11   9      331.55      329.46     87.21 o 
   2  11   9      626.80      748.55    111.44 o 
   3  11   9        9.51       16.96     50.87 o 
   4  11   9      172.72      130.82     62.99 o 
   5  11   9      123.16       29.07     60.56 o 
   6  11   9      321.73      520.84    101.75 o 
   7  11   9       12.03      123.55     67.83 o 
   8  11   9      122.40      239.83     87.21 o 
   9  11   9       35.91       60.56     67.83 o 
  10  11   9        0.36      -53.30     65.41 o 
  11  11   9      101.19       82.37     82.37 o 
  -1  12   9        8.10        9.69     55.72 o 
   0  12   9        6.89        9.69     46.03 o 
   1  12   9       82.26       89.63     65.41 o 
   2  12   9      191.22       96.90     65.41 o 
   3  12   9      856.47     1153.11    135.66 o 
   4  12   9       30.98       53.30     62.99 o 
   5  12   9        1.39       50.87     62.99 o 
   6  12   9       51.19       26.65     67.83 o 
   7  12   9       60.75       48.45     60.56 o 
   8  12   9        9.56       -7.27     58.14 o 
   9  12   9      424.66      382.76     99.32 o 
  10  12   9      203.26      113.86     77.52 o 
  11  12   9       13.06       48.45     75.10 o 
   1  13   9       21.32      -53.30     53.30 o 
   2  13   9        1.11      -55.72     55.72 o 
   3  13   9       10.07       50.87     70.25 o 
   4  13   9       45.62       14.54     58.14 o 
   5  13   9      101.70       19.38     67.83 o 
   6  13   9      181.83       99.32     77.52 o 
   7  13   9        0.08      -58.14     58.14 o 
   8  13   9      520.19      525.68    113.86 o 
   9  13   9       13.65       65.41     70.25 o 
  10  13   9      229.57      247.10    101.75 o 
   4  14   9       17.12       67.83     72.68 o 
   5  14   9      256.18      312.50     96.90 o 
   6  14   9       22.67      -55.72     62.99 o 
   7  14   9        1.50       79.94     79.94 o 
  -7 -13  10        1.58       16.96     96.90 o 
  -6 -13  10       28.33       38.76    104.17 o 
  -5 -13  10       70.32       21.80    101.75 o 
  -4 -13  10       23.48       19.38     87.21 o 
  -3 -13  10        6.59       14.54     89.63 o 
  -9 -12  10        0.60      -70.25     87.21 o 
  -8 -12  10       89.09      176.84    111.44 o 
  -7 -12  10       17.08       14.54     89.63 o 
  -6 -12  10       25.34      -29.07     82.37 o 
  -5 -12  10        0.39      -87.21     87.21 o 
  -4 -12  10       64.72      191.38    109.01 o 
  -3 -12  10       24.60       46.03     94.48 o 
  -2 -12  10       79.00       89.63     92.06 o 
  -1 -12  10       53.28      140.51    101.75 o 
   0 -12  10       91.68      230.14    111.44 o 
 -10 -11  10       47.12       77.52    104.17 o 
  -9 -11  10      220.91      377.91    135.66 o 
  -8 -11  10      854.11     1145.84    191.38 o 
  -7 -11  10      679.54      809.12    162.31 o 
  -6 -11  10        7.00      -62.99     79.94 o 
  -5 -11  10       11.48       41.18     84.79 o 
  -4 -11  10       27.56      -70.25     82.37 o 
  -3 -11  10      440.49      477.23    128.39 o 
  -2 -11  10      183.29      201.07     99.32 o 
  -1 -11  10        1.54      -33.92     77.52 o 
   0 -11  10       53.50      -41.18     70.25 o 
   1 -11  10       10.97       99.32     87.21 o 
   2 -11  10      274.36       77.52    104.17 o 
 -11 -10  10       94.05      256.79    125.97 o 
 -10 -10  10       16.25      -31.49     92.06 o 
  -9 -10  10      143.99       26.65     99.32 o 
  -8 -10  10       24.80        7.27     75.10 o 
  -7 -10  10       60.78       24.23     87.21 o 
  -6 -10  10       29.76      -12.11     70.25 o 
  -5 -10  10      131.14       70.25     89.63 o 
  -4 -10  10       21.93        0.00     70.25 o 
  -3 -10  10        9.92       60.56     75.10 o 
  -2 -10  10      625.30      387.60    113.86 o 
  -1 -10  10       40.24      -12.11     67.83 o 
   0 -10  10       27.11       31.49     70.25 o 
   1 -10  10       50.09      -26.65     65.41 o 
   2 -10  10        3.71      -72.68     75.10 o 
   3 -10  10      152.28       60.56     87.21 o 
 -12  -9  10      151.97       94.48    118.70 o 
 -11  -9  10       13.19        1.42     50.18 o 
 -10  -9  10       40.31       67.83    101.75 o 
  -9  -9  10       44.14      155.04    106.59 o 
  -8  -9  10      157.11      290.70    113.86 o 
  -7  -9  10        4.19      -55.72     62.99 o 
  -6  -9  10      352.49      414.25    118.70 o 
  -5  -9  10       53.10       75.10     72.68 o 
  -4  -9  10        5.46       38.76     72.68 o 
  -3  -9  10       64.17       48.45     67.83 o 
  -2  -9  10       15.65       38.76     65.41 o 
  -1  -9  10      729.94      809.12    138.08 o 
   0  -9  10        1.34       41.18     70.25 o 
   1  -9  10      170.90      152.62     84.79 o 
   2  -9  10       94.83      225.29     94.48 o 
   3  -9  10       95.22       82.86     67.65 o 
   4  -9  10       97.99       96.90     96.90 o 
 -12  -8  10       12.98       58.14     70.25 o 
 -11  -8  10       12.31      -24.23     55.72 o 
 -10  -8  10       47.51       65.41     50.62 o 
  -9  -8  10       65.18       95.93     48.38 o 
  -8  -8  10      100.39      125.97     96.90 o 
  -7  -8  10        0.36      -48.45     67.83 o 
  -6  -8  10       82.00      109.01     75.10 o 
  -5  -8  10     1422.73     1494.68    172.00 o 
  -4  -8  10     1404.40     1669.10    181.69 o 
  -3  -8  10      431.16      268.90     82.37 o 
  -2  -8  10       36.67        7.27     50.87 o 
  -1  -8  10       37.84       16.96     60.56 o 
   0  -8  10     1643.09     1509.22    169.58 o 
   1  -8  10      246.32       33.92     75.10 o 
   2  -8  10      146.61      307.66     96.90 o 
   3  -8  10       17.01       10.51     58.65 o 
   4  -8  10       69.63      -22.76     58.14 o 
   5  -8  10      238.35      327.04    113.86 o 
 -12  -7  10      193.25      293.12     89.63 o 
 -11  -7  10       98.28       96.90     67.83 o 
 -10  -7  10      106.97      121.13     60.56 o 
  -9  -7  10      183.26      174.42     60.56 o 
  -8  -7  10      613.27      645.51     68.53 o 
  -7  -7  10      571.79      521.47     60.46 o 
  -6  -7  10       17.83       38.76     58.14 o 
  -5  -7  10      241.42      273.74     87.21 o 
  -4  -7  10       51.83       46.03     53.30 o 
  -3  -7  10      922.96     1247.59    150.20 o 
  -2  -7  10        3.48      -16.96     53.30 o 
  -1  -7  10      139.80       96.90     65.41 o 
   0  -7  10       67.69       26.65     60.56 o 
   1  -7  10        1.39       16.96     60.56 o 
   2  -7  10      682.85      552.33    116.28 o 
   3  -7  10      129.22       99.32     89.63 o 
   4  -7  10       75.09       87.47     62.19 o 
   5  -7  10       19.21        4.10     62.69 o 
   6  -7  10       18.39      111.44     67.83 o 
 -12  -6  10       48.97      109.01     72.68 o 
 -11  -6  10        1.85       33.92     55.72 o 
 -10  -6  10        3.75       60.56     55.72 o 
  -9  -6  10        2.01      -29.07     41.18 o 
  -8  -6  10      498.34      528.11     77.52 o 
  -7  -6  10      449.01      440.90     67.83 o 
  -6  -6  10      221.40      229.15     44.24 o 
  -5  -6  10       56.48      123.55     65.41 o 
  -4  -6  10        1.61      -36.34     46.03 o 
  -3  -6  10      657.92      792.16    116.28 o 
  -2  -6  10      134.61      155.04     70.25 o 
  -1  -6  10      370.78      348.84     92.06 o 
   0  -6  10      156.02      109.01     62.99 o 
   1  -6  10       72.07       70.25     62.99 o 
   2  -6  10     2857.55     3127.45    227.72 o 
   3  -6  10     1343.69     1386.21    119.23 o 
   4  -6  10      135.49       45.72     56.93 o 
   5  -6  10      256.81      283.48     79.15 o 
   6  -6  10       24.73       55.36     68.68 o 
   7  -6  10      664.28      620.16    142.93 o 
 -12  -5  10       28.08       26.65     62.99 o 
 -11  -5  10        7.29       21.80     55.72 o 
 -10  -5  10      135.66      121.13     62.99 o 
  -9  -5  10       46.78       50.87     48.45 o 
  -8  -5  10        0.86       16.96     41.18 o 
  -7  -5  10       60.02      -31.49     31.49 o 
  -6  -5  10      939.28     1078.01     92.06 o 
  -5  -5  10      983.86     1072.69     71.15 o 
  -4  -5  10      159.25      173.12     35.83 o 
  -3  -5  10      284.25      331.88     79.94 o 
  -2  -5  10     1224.01     1254.86    130.82 o 
  -1  -5  10      517.23      620.16    101.75 o 
   0  -5  10     1583.73     1472.88    142.93 o 
   1  -5  10       16.91       19.38     50.87 o 
   2  -5  10       50.88       84.79     62.99 o 
   3  -5  10      789.51      631.32    197.43 o 
   4  -5  10       45.00       74.08     52.84 o 
   5  -5  10     1156.09     1203.03    118.12 o 
   6  -5  10        9.64      -13.37     67.83 o 
   7  -5  10       23.94       -2.57     70.28 o 
   8  -5  10       82.37        2.42     96.90 o 
 -12  -4  10       25.87      106.59     70.25 o 
 -11  -4  10        2.80       26.65     60.56 o 
 -10  -4  10      265.05      397.29     89.63 o 
  -9  -4  10       20.27      -26.65     41.18 o 
  -8  -4  10      250.93      264.05     67.83 o 
  -7  -4  10       33.20       -2.42     29.07 o 
  -6  -4  10       20.68      -14.54     38.76 o 
  -5  -4  10     2017.45     2163.29    123.55 o 
  -4  -4  10      359.90      446.12     45.81 o 
  -3  -4  10     2863.46     3056.85    111.86 o 
  -2  -4  10      701.77      695.26     96.90 o 
  -1  -4  10        4.82      -12.11     41.18 o 
   0  -4  10      816.50      736.44     99.32 o 
   1  -4  10      872.38      704.95    101.75 o 
   2  -4  10       18.09        0.00     50.87 o 
   3  -4  10        4.02        2.24     41.09 o 
   4  -4  10      453.31      467.42     77.91 o 
   5  -4  10      189.50      126.36     61.66 o 
   6  -4  10       17.23       -0.18     52.36 o 
   7  -4  10      101.55      113.21     75.05 o 
   8  -4  10       14.81       58.14    135.66 o 
 -12  -3  10      111.16      111.44     82.37 o 
 -11  -3  10       29.15        7.27     60.56 o 
 -10  -3  10       67.53       75.10     60.56 o 
  -9  -3  10      636.90      726.75     99.32 o 
  -8  -3  10       28.02      116.28     55.72 o 
  -7  -3  10      728.45      736.44     84.79 o 
  -6  -3  10      484.85      438.47     65.41 o 
  -5  -3  10      179.87      261.63     50.87 o 
  -4  -3  10      821.43      855.14     75.10 o 
  -3  -3  10      478.03      568.75     69.04 o 
  -2  -3  10       37.70       73.61     24.58 o 
  -1  -3  10       51.65       49.66     25.44 o 
   0  -3  10      724.00      707.37     92.06 o 
   1  -3  10      213.76      327.04     70.25 o 
   2  -3  10     2467.04     2764.07    184.11 o 
   3  -3  10      251.23      344.36     90.84 o 
   4  -3  10       13.28        5.78     64.20 o 
   5  -3  10     1339.38     1455.31    146.56 o 
   6  -3  10       40.59       40.20     56.01 o 
   7  -3  10     1058.57     1115.08    118.04 o 
   8  -3  10       18.00      -99.32    116.28 o 
   9  -3  10        0.14      121.13    152.62 o 
 -12  -2  10       15.34       60.56     75.10 o 
 -11  -2  10       27.51       55.72     58.14 o 
 -10  -2  10       43.50       92.06     65.41 o 
  -9  -2  10       84.98       84.79     58.14 o 
  -8  -2  10       93.74      145.35     53.30 o 
  -7  -2  10      113.78      169.58     58.14 o 
  -6  -2  10      109.02      147.77     50.87 o 
  -5  -2  10        2.23       -2.42     33.92 o 
  -4  -2  10      266.48      261.63     50.87 o 
  -3  -2  10     2371.65     2318.33    125.97 o 
  -2  -2  10     1810.08     1780.41    174.42 o 
  -1  -2  10     1481.87     1477.30    118.70 o 
   0  -2  10        9.64        7.27     19.71 o 
   1  -2  10      184.22      165.11     32.70 o 
   2  -2  10     1777.94     1840.67    108.18 o 
   3  -2  10     3283.34     3281.60    154.81 o 
   4  -2  10       67.40       20.08     43.28 o 
   5  -2  10      213.30      341.88     69.46 o 
   6  -2  10      366.14      411.40     78.37 o 
   7  -2  10     2314.03     2308.64    254.36 o 
   8  -2  10      241.10      331.88    157.46 o 
   9  -2  10       29.62       87.21    150.20 o 
  10  -2  10        5.09      -53.30    157.46 o 
 -11  -1  10        1.04       55.72     67.83 o 
 -10  -1  10      107.79      234.98     77.52 o 
  -9  -1  10       43.27       84.79     53.30 o 
  -8  -1  10      124.16       24.23     50.87 o 
  -7  -1  10      540.69      743.71     92.06 o 
  -6  -1  10      415.40      525.68     77.52 o 
  -5  -1  10      826.04     1058.63     96.90 o 
  -4  -1  10        9.05       29.07     36.34 o 
  -3  -1  10      251.24      319.77     50.87 o 
  -2  -1  10     2655.49     2848.86    142.93 o 
  -1  -1  10        7.09        9.04     21.49 o 
   1  -1  10       71.79      113.15     25.99 o 
   2  -1  10      200.66      214.03     28.97 o 
   3  -1  10     3722.28     3735.26    242.04 o 
   4  -1  10      272.16      260.76     53.78 o 
   5  -1  10     2531.43     2414.95    137.99 o 
   6  -1  10       45.57        9.69     89.63 o 
   7  -1  10      978.85      874.52    179.27 o 
   8  -1  10      170.59      128.39    125.97 o 
   9  -1  10       72.09       77.52    135.66 o 
  10  -1  10       20.14      138.08    159.89 o 
  11  -1  10       10.55     -162.31    162.31 o 
 -11   0  10      112.00      225.29     89.63 o 
 -10   0  10      148.91      157.46     75.10 o 
  -9   0  10       70.60      -29.07     48.45 o 
  -8   0  10        7.27       38.76     48.45 o 
  -7   0  10       52.36       38.76     46.03 o 
  -6   0  10      178.04      201.07     58.14 o 
  -5   0  10       30.45       31.49     43.61 o 
  -4   0  10      239.79      174.42     50.87 o 
  -3   0  10      448.01      518.42     67.83 o 
  -2   0  10     6799.95     7689.02    305.24 o 
  -1   0  10      672.52      620.16     65.41 o 
   0   0  10      743.71      724.20     49.32 o 
   1   0  10      433.32      465.05     43.98 o 
   2   0  10       59.41       37.63     17.99 o 
   3   0  10     1511.15     1429.34     88.41 o 
   4   0  10      308.49      421.76     56.72 o 
   5   0  10     1640.50     1930.73    213.18 o 
   6   0  10       39.09       84.79    104.17 o 
   7   0  10       64.06      147.77    128.39 o 
   8   0  10      771.02      809.12    186.53 o 
   9   0  10       83.64      145.35    152.62 o 
  10   0  10      804.35      818.81    222.87 o 
  11   0  10        0.04       -2.42    174.42 o 
 -11   1  10       44.32      -43.61     62.99 o 
 -10   1  10        0.03      -14.54     55.72 o 
  -9   1  10       70.26       33.92     55.72 o 
  -8   1  10        4.23       14.54     50.87 o 
  -7   1  10       46.30       -4.85     41.18 o 
  -6   1  10       17.72      -21.80     36.34 o 
  -5   1  10        7.45       -7.27     38.76 o 
  -4   1  10       31.53        7.27     38.76 o 
  -3   1  10     1623.27     1431.70    113.86 o 
  -2   1  10     1639.76     1877.44    123.55 o 
  -1   1  10      316.05      273.74     50.87 o 
   0   1  10     2339.65     2251.94    102.60 o 
   1   1  10     1567.31     1618.84     70.95 o 
   2   1  10     2520.16     2734.80     95.40 o 
   3   1  10      506.46      561.93     40.00 o 
   4   1  10      108.91      135.20     37.24 o 
   5   1  10     2612.86     2618.01    121.23 o 
   6   1  10      818.77      890.24     75.39 o 
   7   1  10       63.64       75.73    116.28 o 
   8   1  10        4.00      -26.65    113.86 o 
   9   1  10      122.01      225.29    150.20 o 
  10   1  10      302.18      387.60    184.11 o 
  11   1  10       70.89      140.51    184.11 o 
 -10   2  10        0.71       12.11     72.68 o 
  -9   2  10       62.95      181.69     79.94 o 
  -8   2  10        9.72      -33.92     48.45 o 
  -7   2  10       97.77      133.24     58.14 o 
  -6   2  10        0.53       46.03     50.87 o 
  -5   2  10      511.05      322.19     70.25 o 
  -4   2  10     1986.20     2405.54    157.46 o 
  -3   2  10      137.22       53.30     43.61 o 
  -2   2  10     6730.29     7829.52    322.19 o 
  -1   2  10        1.59        7.97     24.58 o 
   0   2  10       82.89       90.12     32.25 o 
   1   2  10     3785.41     3573.76    218.02 o 
   2   2  10      227.15      252.97     28.31 o 
   3   2  10     7008.57     7700.19    247.22 o 
   4   2  10      684.93      726.39     64.82 o 
   5   2  10      474.97      475.19     57.81 o 
   6   2  10      461.53      262.60    115.07 o 
   7   2  10       28.95      104.65     67.83 o 
   8   2  10       99.33       82.43     70.25 o 
   9   2  10      149.64      179.27     57.13 o 
  10   2  10      334.15      334.31    179.27 o 
  11   2  10       14.28      -16.96    176.84 o 
  12   2  10      300.80      244.67    215.60 o 
 -10   3  10       14.58      -60.56     67.83 o 
  -9   3  10       51.35        0.00     60.56 o 
  -8   3  10       12.10      -24.23     55.72 o 
  -7   3  10        0.49       72.68     60.56 o 
  -6   3  10      304.73      446.72     59.66 o 
  -5   3  10      379.36      314.93     72.68 o 
  -4   3  10      508.15      499.04     87.21 o 
  -3   3  10      182.16      208.34     58.14 o 
  -2   3  10        0.14       -7.49     25.99 o 
  -1   3  10      613.46      664.24     86.00 o 
   0   3  10      688.61      897.04    100.53 o 
   1   3  10        9.10       -1.76     25.24 o 
   2   3  10       25.36        9.88     69.04 o 
   3   3  10       50.03       25.92     28.37 o 
   4   3  10      199.93      238.08     96.90 o 
   5   3  10      940.97     1021.98     81.34 o 
   6   3  10      880.61      959.94    146.56 o 
   7   3  10      264.61      335.09     66.62 o 
   8   3  10     1529.94     1612.22    148.98 o 
   9   3  10      158.39      217.60     66.62 o 
  10   3  10      231.84      232.60    179.27 o 
  11   3  10      109.40        7.29     52.93 o 
  12   3  10      175.22      152.62    198.65 o 
  -9   4  10        0.33       21.80     75.10 o 
  -8   4  10        8.26      -55.72     55.72 o 
  -7   4  10        7.78      -21.80     60.56 o 
  -6   4  10       45.69       21.80     43.61 o 
  -5   4  10       89.73       50.87     53.30 o 
  -4   4  10       26.44       24.23     55.72 o 
  -3   4  10      323.06      256.79     70.25 o 
  -2   4  10      768.27      850.30     94.48 o 
  -1   4  10       76.20       79.22     41.18 o 
   0   4  10     1655.17     1541.23    100.53 o 
   1   4  10       66.77       71.29     34.88 o 
   2   4  10       57.80       -7.54     27.42 o 
   3   4  10      992.17     1067.35     80.14 o 
   4   4  10     1880.13     2098.33    233.77 o 
   5   4  10     3261.67     3421.01    243.46 o 
   6   4  10       27.87       78.33     39.00 o 
   7   4  10      480.66      352.24     79.94 o 
   8   4  10     1611.14     1738.13    119.57 o 
   9   4  10      430.29      302.11     88.42 o 
  10   4  10     2366.51     2218.24    142.27 o 
  11   4  10        2.28       75.43     89.63 o 
  12   4  10        8.46      -52.86     60.79 o 
  -8   5  10       17.75      -16.96     62.99 o 
  -7   5  10      327.65      308.23     87.21 o 
  -6   5  10       38.47       69.53     45.12 o 
  -5   5  10        4.53      -32.11     38.93 o 
  -4   5  10      633.36      685.24     75.52 o 
  -3   5  10      170.28      158.51     50.03 o 
  -2   5  10      620.83      599.51     87.21 o 
  -1   5  10      510.54      585.06     57.37 o 
   0   5  10      908.07      955.81     72.67 o 
   1   5  10     2184.36     2321.17    232.56 o 
   2   5  10       14.13       -4.59     55.72 o 
   3   5  10      224.40      269.23     50.99 o 
   4   5  10     1004.76      964.76     81.10 o 
   5   5  10      301.00      252.58    109.01 o 
   6   5  10     2443.71     2433.57    135.25 o 
   7   5  10      138.02       31.90     89.63 o 
   8   5  10      254.22      267.82     75.10 o 
   9   5  10      124.67      142.44     59.30 o 
  10   5  10      476.08      441.50     92.06 o 
  11   5  10      454.88      405.78     82.76 o 
  12   5  10       89.64      207.11     78.22 o 
  -8   6  10       12.13       37.31     76.31 o 
  -7   6  10      147.99      144.91     68.00 o 
  -6   6  10       22.13      -25.77     42.07 o 
  -5   6  10      113.77      142.32     51.98 o 
  -4   6  10      402.73      507.76     72.05 o 
  -3   6  10        5.36       23.59     38.40 o 
  -2   6  10        2.70      -27.41     27.41 o 
  -1   6  10      168.00      116.28     39.40 o 
   0   6  10        1.70       -1.47     27.30 o 
   1   6  10      234.66      220.91     52.84 o 
   2   6  10        7.37       38.76     58.14 o 
   3   6  10        5.79       15.18     49.66 o 
   4   6  10      612.32      800.14     80.14 o 
   5   6  10       31.67       57.39     45.04 o 
   6   6  10      223.95      166.83     53.19 o 
   7   6  10      135.44      173.66     61.89 o 
   8   6  10      502.62      471.65    145.35 o 
   9   6  10      363.56      169.41     64.55 o 
  10   6  10       93.42      186.46     70.57 o 
  11   6  10      225.21      303.42     81.16 o 
  12   6  10      377.83      402.03    156.25 o 
  -7   7  10       17.71       72.35     67.83 o 
  -6   7  10        2.12       17.75     47.67 o 
  -5   7  10      213.32      130.35     52.04 o 
  -4   7  10       38.13       20.70     60.56 o 
  -3   7  10      106.15       29.41     39.24 o 
  -2   7  10      274.81      157.28     76.31 o 
  -1   7  10      116.43      116.06     37.16 o 
   0   7  10      141.63       91.39     81.15 o 
   1   7  10       32.52       38.76     53.30 o 
   2   7  10       74.66       55.96     46.12 o 
   3   7  10     1828.64     1742.63    112.46 o 
   4   7  10       28.37      116.89     50.77 o 
   5   7  10      384.12      481.48     71.90 o 
   6   7  10     1189.62     1161.11    109.01 o 
   7   7  10      736.28      603.87     85.39 o 
   8   7  10     2293.17     2719.87    157.63 o 
   9   7  10       28.92      -14.54     54.17 o 
  10   7  10       10.35      -47.41     47.41 o 
  11   7  10      571.40      452.58    115.07 o 
  12   7  10       44.93      -39.31    124.76 o 
  -6   8  10       15.61       85.80     54.83 o 
  -5   8  10       10.94       75.06     52.36 o 
  -4   8  10       14.52       55.56     50.59 o 
  -3   8  10       80.49      155.39     52.33 o 
  -2   8  10        0.03      -27.13     36.28 o 
  -1   8  10      477.34      553.00     66.93 o 
   0   8  10        2.95       55.72     43.61 o 
   1   8  10     1197.12     1279.08    125.97 o 
   2   8  10      305.23      402.14     79.94 o 
   3   8  10       23.13       29.60     45.71 o 
   4   8  10     1511.12     1613.97    119.57 o 
   5   8  10      226.06      249.62     96.90 o 
   6   8  10     1402.66     1434.60    139.29 o 
   7   8  10     1006.58      925.27    101.56 o 
   8   8  10        9.67        8.73     51.78 o 
   9   8  10      159.19      303.55     80.33 o 
  10   8  10        4.32       32.02     57.13 o 
  11   8  10      161.24      226.61     81.34 o 
  12   8  10       32.44       32.91     64.78 o 
  -5   9  10        1.75      -16.30     50.48 o 
  -4   9  10       42.56       85.42     77.52 o 
  -3   9  10       17.19       60.30     43.28 o 
  -2   9  10       90.69       79.14     47.32 o 
  -1   9  10      133.56      130.82     58.14 o 
   0   9  10      123.63      179.27     62.99 o 
   1   9  10       99.32       75.10     55.72 o 
   2   9  10       21.15      -16.96     46.03 o 
   3   9  10        5.31       21.80     50.87 o 
   4   9  10      268.75      372.03     71.15 o 
   5   9  10       60.90      -20.94    109.01 o 
   6   9  10      316.65      320.45     74.37 o 
   7   9  10      188.61       99.14    130.82 o 
   8   9  10        1.53      -13.64     49.61 o 
   9   9  10      469.98      247.18     83.58 o 
  10   9  10      277.46      373.01     88.76 o 
  11   9  10       46.31      110.14     69.77 o 
  12   9  10       77.32       19.38     77.52 o 
  -4  10  10        6.29      -51.36     51.36 o 
  -3  10  10       18.25       79.29     48.30 o 
  -2  10  10       41.25       33.38     47.95 o 
  -1  10  10       30.04      -21.80     48.45 o 
   0  10  10       12.89      -26.65     46.03 o 
   1  10  10      258.65      339.15     82.37 o 
   2  10  10       63.52       -2.42     53.30 o 
   3  10  10      675.25      692.84    106.59 o 
   4  10  10      779.10      649.23    106.59 o 
   5  10  10      115.08      230.14     79.94 o 
   6  10  10      182.29      109.01     70.25 o 
   7  10  10       62.94      -12.11     65.41 o 
   8  10  10      588.51      765.51    125.97 o 
   9  10  10      298.53      419.09    109.01 o 
  10  10  10        6.23      -48.45     72.68 o 
  11  10  10      662.06      797.00    133.24 o 
  12  10  10        5.40      -16.96     84.79 o 
  -2  11  10       27.43      -26.65     55.72 o 
  -1  11  10       22.71       16.96     48.45 o 
   0  11  10       10.72      -48.45     48.45 o 
   1  11  10        5.17      -43.61     43.61 o 
   2  11  10      128.08       62.99     62.99 o 
   3  11  10      888.37      993.23    123.55 o 
   4  11  10        9.38      -14.54     46.03 o 
   5  11  10       38.05       46.03     65.41 o 
   6  11  10      495.18      537.80    113.86 o 
   7  11  10      267.91      370.64     96.90 o 
   8  11  10       81.17      113.86     77.52 o 
   9  11  10       60.16      181.69     92.06 o 
  10  11  10       33.63       65.41     77.52 o 
  11  11  10        0.08       -2.42     72.68 o 
   0  12  10       32.00       67.83     60.56 o 
   1  12  10       51.96       48.45     60.56 o 
   2  12  10        0.89      -36.34     58.14 o 
   3  12  10        1.39       99.32     62.99 o 
   4  12  10       27.69       31.49     58.14 o 
   5  12  10       16.27        2.42     60.56 o 
   6  12  10       30.75       72.68     75.10 o 
   7  12  10       16.44       24.23     62.99 o 
   8  12  10       26.70       -4.85     67.83 o 
   9  12  10       32.75       36.34     75.10 o 
  10  12  10       32.07       38.76     84.79 o 
   2  13  10       25.48       62.99     70.25 o 
   3  13  10        2.29       43.61     70.25 o 
   4  13  10       71.64       14.54     67.83 o 
   5  13  10        1.40       55.72     67.83 o 
   6  13  10        4.25      -53.30     60.56 o 
   7  13  10        7.03      -67.83     67.83 o 
   8  13  10       49.43        0.00     72.68 o 
   9  13  10      405.76      467.54    121.13 o 
  -8 -12  11       31.31       -9.69     94.48 o 
  -7 -12  11       58.65      -84.79     84.79 o 
  -6 -12  11       64.92       79.94     92.06 o 
  -5 -12  11       44.75       41.18    109.01 o 
  -4 -12  11       24.22      -26.65     84.79 o 
  -3 -12  11      120.65      123.55    106.59 o 
  -2 -12  11       15.87        4.85     87.21 o 
  -1 -12  11        2.16      -36.34     89.63 o 
 -10 -11  11        2.90       46.03    104.17 o 
  -9 -11  11      130.88      179.27    125.97 o 
  -8 -11  11      241.40      360.95    140.51 o 
  -7 -11  11      144.66      159.89    109.01 o 
  -6 -11  11        2.03       -4.85     82.37 o 
  -5 -11  11      340.50      186.53    106.59 o 
  -4 -11  11       21.50       19.38     82.37 o 
  -3 -11  11       29.89      -12.11     72.68 o 
  -2 -11  11      828.53      578.98    135.66 o 
  -1 -11  11       68.54      -53.30     67.83 o 
   0 -11  11      150.77      271.32    118.70 o 
   1 -11  11       23.96      -24.23     84.79 o 
 -10 -10  11       50.83       41.18    104.17 o 
  -9 -10  11      128.42      150.20    113.86 o 
  -8 -10  11      190.08       48.45     87.21 o 
  -7 -10  11       37.06       58.14     87.21 o 
  -6 -10  11      247.09      302.81    116.28 o 
  -5 -10  11       19.03      -65.41     65.41 o 
  -4 -10  11       95.36       12.11     72.68 o 
  -3 -10  11      294.81      305.24    104.17 o 
  -2 -10  11        0.67       62.99     72.68 o 
  -1 -10  11       64.68       65.41     77.52 o 
   0 -10  11       23.27       14.54     79.94 o 
   1 -10  11       17.94      -60.56     72.68 o 
   2 -10  11        4.10      -29.07     79.94 o 
 -11  -9  11       34.03        9.69    106.59 o 
 -10  -9  11       61.08       31.49    106.59 o 
  -9  -9  11      174.96       94.48    101.75 o 
  -8  -9  11       31.55       46.03     87.21 o 
  -7  -9  11       26.39        0.00     79.94 o 
  -6  -9  11      138.46      220.45    104.17 o 
  -5  -9  11        2.15       65.41     72.68 o 
  -4  -9  11        2.64       16.96     67.83 o 
  -3  -9  11        3.63      111.44     77.52 o 
  -2  -9  11       39.69       67.83     77.52 o 
  -1  -9  11        6.24      -24.23     62.99 o 
   0  -9  11      375.44      283.43    104.17 o 
   1  -9  11      314.03      329.46    118.70 o 
   2  -9  11      154.27      116.28     94.48 o 
   3  -9  11        2.97       21.13     68.51 o 
   4  -9  11        2.16       -9.69     87.21 o 
 -11  -8  11       22.87        0.00     58.14 o 
 -10  -8  11       60.43      142.79     54.23 o 
  -9  -8  11       69.45      152.62    101.75 o 
  -8  -8  11       18.62       41.18     89.63 o 
  -7  -8  11      472.91      237.41    104.17 o 
  -6  -8  11       24.41      -19.38     55.72 o 
  -5  -8  11       77.50       14.54     62.99 o 
  -4  -8  11      360.16      341.57    104.17 o 
  -3  -8  11      142.29      164.73     79.94 o 
  -2  -8  11      900.59      985.96    145.35 o 
  -1  -8  11      185.51       58.14     70.25 o 
   0  -8  11        0.07      -31.49     60.56 o 
   1  -8  11      441.15      264.05     92.06 o 
   2  -8  11      204.71       99.32     75.10 o 
   3  -8  11      187.72       96.51     63.31 o 
   4  -8  11        6.92       11.14     60.47 o 
   5  -8  11        1.26       12.11     87.21 o 
 -12  -7  11      233.34      259.21     89.63 o 
 -11  -7  11      103.55      162.31     70.25 o 
 -10  -7  11       39.04       62.99     62.99 o 
  -9  -7  11       20.24       19.38     48.45 o 
  -8  -7  11      106.26       91.08     52.08 o 
  -7  -7  11      251.95      491.77    116.28 o 
  -6  -7  11      336.89      285.86     96.90 o 
  -5  -7  11      199.93      244.67     82.37 o 
  -4  -7  11        9.79      -16.96     50.87 o 
  -3  -7  11      124.96      237.41     92.06 o 
  -2  -7  11       86.75       21.80     58.14 o 
  -1  -7  11      919.39      784.89    130.82 o 
   0  -7  11      512.01      603.20    118.70 o 
   1  -7  11       14.83       43.61     62.99 o 
   2  -7  11        8.22       67.83     70.25 o 
   3  -7  11        9.83       28.70     55.18 o 
   4  -7  11       29.53        7.17     61.67 o 
   5  -7  11        2.67        3.22     66.35 o 
   6  -7  11       41.39       79.94     89.63 o 
 -12  -6  11       14.53       50.87     65.41 o 
 -11  -6  11      213.57      317.35     84.79 o 
 -10  -6  11        0.26        2.42     50.87 o 
  -9  -6  11        5.80      -38.76     43.61 o 
  -8  -6  11      140.45      239.83     62.99 o 
  -7  -6  11      520.91      422.88     59.05 o 
  -6  -6  11       66.85       48.45     65.41 o 
  -5  -6  11        2.99       38.76     60.56 o 
  -4  -6  11      914.13      872.10    123.55 o 
  -3  -6  11      384.95      172.00     75.10 o 
  -2  -6  11      573.62      627.43    109.01 o 
  -1  -6  11       49.84        2.42     53.30 o 
   0  -6  11     1163.55     1477.73    157.46 o 
   1  -6  11      189.55      203.49     77.52 o 
   2  -6  11      493.31      297.97     92.06 o 
   3  -6  11      513.25      331.87    312.50 o 
   4  -6  11       13.30      -15.09     51.72 o 
   5  -6  11      768.62      756.24    108.26 o 
   6  -6  11       20.57       43.25     72.14 o 
   7  -6  11        5.43       60.56     92.06 o 
 -12  -5  11       35.35        7.27     67.83 o 
 -11  -5  11        7.33       -2.42     53.30 o 
 -10  -5  11        0.36       21.80     50.87 o 
  -9  -5  11        1.71      -46.03     46.03 o 
  -8  -5  11        0.10       -7.27     46.03 o 
  -7  -5  11      118.05      130.82     50.87 o 
  -6  -5  11      590.75      625.01     77.52 o 
  -5  -5  11      126.98      124.93     37.83 o 
  -4  -5  11     2393.56     2458.84    188.96 o 
  -3  -5  11      801.77      760.67    113.86 o 
  -2  -5  11        7.76       -7.27     46.03 o 
  -1  -5  11      967.64      852.72    116.28 o 
   0  -5  11      226.72      254.36     77.52 o 
   1  -5  11      856.29      891.48    121.13 o 
   2  -5  11      226.12      302.81     84.79 o 
   3  -5  11        5.74        4.97     47.32 o 
   4  -5  11      772.51      769.12     96.52 o 
   5  -5  11      774.07      717.79    196.22 o 
   6  -5  11      286.99      405.92     91.94 o 
   7  -5  11       23.49       54.79     67.86 o 
   8  -5  11       20.92       67.83    142.93 o 
 -12  -4  11       25.37       50.87     72.68 o 
 -11  -4  11       11.55      -43.61     58.14 o 
 -10  -4  11       21.32       55.72     55.72 o 
  -9  -4  11       29.54      104.17     58.14 o 
  -8  -4  11      399.18      409.40     79.94 o 
  -7  -4  11      371.86      368.22     72.68 o 
  -6  -4  11       77.23       58.14     46.03 o 
  -5  -4  11      114.74      205.91     48.45 o 
  -4  -4  11     1838.28     1910.43     89.49 o 
  -3  -4  11      162.08      146.55     30.81 o 
  -2  -4  11      256.17      205.91     70.25 o 
  -1  -4  11      124.87      186.53     70.25 o 
   0  -4  11      416.77      288.28     75.10 o 
   1  -4  11     1899.96     1911.35    159.89 o 
   2  -4  11      263.34      196.22     75.10 o 
   3  -4  11      256.09      341.76     72.68 o 
   4  -4  11      240.96      188.23     61.66 o 
   5  -4  11      113.14       90.31     56.84 o 
   6  -4  11        5.59      -28.87     54.83 o 
   7  -4  11       47.42       84.79    125.97 o 
   8  -4  11       19.20       21.80    142.93 o 
 -11  -3  11      107.76       55.72     70.25 o 
 -10  -3  11       86.41      -48.45     53.30 o 
  -9  -3  11       15.45       46.03     55.72 o 
  -8  -3  11      381.56      448.16     77.52 o 
  -7  -3  11       47.92       84.79     46.03 o 
  -6  -3  11      804.09      983.54     92.06 o 
  -5  -3  11      200.75      215.60     50.87 o 
  -4  -3  11      261.50      261.63     53.30 o 
  -3  -3  11      133.67      169.46     53.30 o 
  -2  -3  11      219.06      244.78     39.97 o 
  -1  -3  11       63.65       29.07     43.61 o 
   0  -3  11      194.71      186.53     65.41 o 
   1  -3  11      690.45     1063.48    113.86 o 
   2  -3  11       46.28      -38.76     43.61 o 
   3  -3  11     1091.49     1178.66    101.63 o 
   4  -3  11        2.93      -39.13     42.12 o 
   5  -3  11      178.90      137.85     57.59 o 
   6  -3  11      484.30      594.74     90.96 o 
   7  -3  11      300.38      239.83    140.51 o 
   8  -3  11      589.71      811.54    205.91 o 
   9  -3  11        0.51      133.24    172.00 o 
 -11  -2  11       23.30      -14.54     67.83 o 
 -10  -2  11      125.97       26.65     60.56 o 
  -9  -2  11       12.70       53.30     55.72 o 
  -8  -2  11       82.27       33.92     50.87 o 
  -7  -2  11        0.31      -29.07     36.34 o 
  -6  -2  11      130.19       58.14     46.03 o 
  -5  -2  11       11.30        4.85     36.34 o 
  -4  -2  11      489.42      620.16     75.10 o 
  -3  -2  11       34.84       36.34     36.34 o 
  -2  -2  11      404.47      386.49     42.98 o 
  -1  -2  11     1321.84     1139.15    128.39 o 
   0  -2  11       30.56       24.73     22.74 o 
   1  -2  11       11.74       84.79     46.03 o 
   2  -2  11     1121.77     1176.79     93.54 o 
   3  -2  11     2352.01     2299.94    130.90 o 
   4  -2  11     2451.23     2467.19    137.77 o 
   5  -2  11      818.91      767.09     90.00 o 
   6  -2  11      356.60      409.40    147.77 o 
   7  -2  11       27.43      -65.41    109.01 o 
   8  -2  11       14.65        2.42    135.66 o 
   9  -2  11      226.32      -12.11    150.20 o 
  10  -2  11       10.19     -140.51    140.51 o 
 -11  -1  11        1.13      -58.14     58.14 o 
 -10  -1  11        3.95      -19.38     58.14 o 
  -9  -1  11      445.93      566.87     94.48 o 
  -8  -1  11       64.49      101.75     55.72 o 
  -7  -1  11       66.77       65.41     53.30 o 
  -6  -1  11     1211.12     1150.69    106.59 o 
  -5  -1  11      709.89      683.15     84.79 o 
  -4  -1  11     1291.19     1443.81    113.86 o 
  -3  -1  11      129.45       55.72     33.92 o 
  -2  -1  11       15.61       26.65     36.34 o 
  -1  -1  11     1575.97     1635.00     79.15 o 
   0  -1  11      591.05      559.60     75.10 o 
   1  -1  11     1405.18     1411.45     69.77 o 
   2  -1  11      256.03      225.88     31.84 o 
   3  -1  11      418.32      481.22     64.50 o 
   4  -1  11       85.77       53.71     41.43 o 
   5  -1  11       79.29      125.97    101.75 o 
   6  -1  11     2850.23     2812.52    276.17 o 
   7  -1  11      332.67      300.39    152.62 o 
   8  -1  11        2.64       53.30    125.97 o 
   9  -1  11       89.28      -14.54    140.51 o 
  10  -1  11      106.91      -36.34    162.31 o 
 -11   0  11        1.57      -29.07     65.41 o 
 -10   0  11        1.52      -14.54     46.03 o 
  -9   0  11       37.49       -9.69     55.72 o 
  -8   0  11      753.20     1102.24    121.13 o 
  -7   0  11       60.05      142.93     58.14 o 
  -6   0  11        1.71       50.87     43.61 o 
  -5   0  11      107.41      125.97     53.30 o 
  -4   0  11      163.24      191.38     55.72 o 
  -3   0  11     1080.03     1150.69     99.32 o 
  -2   0  11      158.88      140.51     46.03 o 
  -1   0  11     1413.41     1443.81    101.75 o 
   0   0  11      649.75      788.05     53.78 o 
   1   0  11      712.37      551.06     88.42 o 
   2   0  11      913.58      916.63    172.22 o 
   3   0  11     1957.77     2112.45    216.81 o 
   4   0  11     1483.35     1136.15    159.89 o 
   5   0  11       30.09      -16.96     82.37 o 
   6   0  11     2578.71     2589.65    266.48 o 
   7   0  11       79.92       55.72    116.28 o 
   8   0  11       34.30      128.39    133.24 o 
   9   0  11      517.87      639.54    196.22 o 
  10   0  11       52.71      -21.80    145.35 o 
  11   0  11      389.64      542.64    222.87 o 
 -10   1  11       27.01       70.25     67.83 o 
  -9   1  11       51.88       31.49     58.14 o 
  -8   1  11      114.47        0.00     53.30 o 
  -7   1  11      317.31      278.59     79.94 o 
  -6   1  11      727.72      724.33     99.32 o 
  -5   1  11     1092.13      935.09     99.32 o 
  -4   1  11       35.33       77.52     50.87 o 
  -3   1  11      524.61      680.72     87.21 o 
  -2   1  11     1301.90     1114.35     99.32 o 
  -1   1  11       39.31       87.21     41.18 o 
   0   1  11      137.90      132.78     53.30 o 
   1   1  11      921.14      919.56     52.38 o 
   2   1  11     3391.96     3621.71    112.60 o 
   3   1  11     2416.29     2773.66    205.91 o 
   4   1  11      119.40      115.37     38.78 o 
   5   1  11       26.86      -17.01     29.52 o 
   6   1  11     1678.59     1954.07    110.50 o 
   7   1  11      641.74      966.58    198.65 o 
   8   1  11     1394.27      661.34    188.96 o 
   9   1  11       59.26       70.25    140.51 o 
  10   1  11       64.02        2.42    155.04 o 
  11   1  11      111.42      -31.49    176.84 o 
 -10   2  11       31.99        7.27     65.41 o 
  -9   2  11      128.16      111.44     70.25 o 
  -8   2  11       46.25      135.66     67.83 o 
  -7   2  11       19.87       -9.69     46.03 o 
  -6   2  11      490.41      520.84     92.06 o 
  -5   2  11      584.89      566.87     87.21 o 
  -4   2  11       58.03       41.18     46.03 o 
  -3   2  11       11.35        7.27     43.61 o 
  -2   2  11        2.84       26.65     43.61 o 
  -1   2  11     3509.93     3370.41    283.43 o 
   0   2  11       36.51       78.49     38.76 o 
   1   2  11      885.02     1089.59     95.69 o 
   2   2  11     2828.48     2973.35     97.59 o 
   3   2  11        7.04       33.11     33.94 o 
   4   2  11     2521.71     2370.89    117.71 o 
   5   2  11      131.64      220.45     49.13 o 
   6   2  11      120.43      103.68     47.24 o 
   7   2  11     1101.13      652.93    402.14 o 
   8   2  11      110.33      149.35    159.89 o 
   9   2  11      231.87      145.35    155.04 o 
  10   2  11       86.48      196.22    167.15 o 
  11   2  11      203.77      188.96    186.53 o 
  -9   3  11       19.86      -55.72     58.14 o 
  -8   3  11        6.23      -14.54     53.30 o 
  -7   3  11       17.22       72.68     58.14 o 
  -6   3  11       16.66       38.76     53.30 o 
  -5   3  11       55.52       75.10     58.14 o 
  -4   3  11       59.18       38.76     55.72 o 
  -3   3  11      502.50      428.78     77.52 o 
  -2   3  11      863.61      817.16     69.67 o 
  -1   3  11       20.33        2.96     28.61 o 
   0   3  11      932.14     1144.14    251.94 o 
   1   3  11       51.99       62.50     32.25 o 
   2   3  11     1353.55     1582.69    214.39 o 
   3   3  11       57.25       54.96     36.11 o 
   4   3  11     2113.06     2386.60    163.52 o 
   5   3  11       50.81       93.86     44.53 o 
   6   3  11      217.15      237.80     53.95 o 
   7   3  11      172.34      187.86     55.75 o 
   8   3  11      306.71      272.61     66.16 o 
   9   3  11      632.48      650.81     85.50 o 
  10   3  11       94.55        5.01     54.64 o 
  11   3  11      274.91       82.37    191.38 o 
  12   3  11       80.24      111.44    203.49 o 
  -9   4  11       16.71       36.34     79.94 o 
  -8   4  11        9.18        9.69     62.99 o 
  -7   4  11       56.29       84.79     70.25 o 
  -6   4  11       24.70       60.56     55.72 o 
  -5   4  11        0.70       46.03     60.56 o 
  -4   4  11      111.41       82.37     65.41 o 
  -3   4  11      167.38      155.04     65.41 o 
  -2   4  11       28.66      -33.92     33.92 o 
  -1   4  11      340.87      343.93     49.47 o 
   0   4  11       75.37       82.26     33.94 o 
   1   4  11     1243.91     1009.03     76.81 o 
   2   4  11      659.81      607.93     63.18 o 
   3   4  11       78.54      106.23     41.76 o 
   4   4  11      764.41      716.69     72.56 o 
   5   4  11      917.54     1035.26     87.67 o 
   6   4  11     2638.69     2822.30    144.71 o 
   7   4  11      117.81       97.72     94.48 o 
   8   4  11      131.32       83.88     50.96 o 
   9   4  11       36.34      -27.46     54.17 o 
  10   4  11      536.06      640.38     89.46 o 
  11   4  11      365.68      473.28     88.86 o 
  12   4  11        0.33      130.82    201.07 o 
  -8   5  11        0.98       33.92     70.25 o 
  -7   5  11        2.64      -46.03     65.41 o 
  -6   5  11       17.31       96.90     58.14 o 
  -5   5  11       70.32      128.39     62.99 o 
  -4   5  11       21.54       26.65     55.72 o 
  -3   5  11     1114.80     1058.63    116.28 o 
  -2   5  11      689.68      675.88     94.48 o 
  -1   5  11      818.37      813.96     96.90 o 
   0   5  11      579.95      583.82     87.21 o 
   1   5  11      178.52      165.11     48.27 o 
   2   5  11     2719.19     2890.11    135.60 o 
   3   5  11        0.49        8.88     53.30 o 
   4   5  11     1937.82     1854.42    116.02 o 
   5   5  11      980.81      821.74     82.17 o 
   6   5  11        3.94       11.14     41.76 o 
   7   5  11     2364.68     2621.43    148.54 o 
   8   5  11       37.89       86.54    100.53 o 
   9   5  11     2335.71     2317.77    264.05 o 
  10   5  11      261.74      341.28     79.53 o 
  11   5  11      126.69       98.52     90.84 o 
  12   5  11      219.18      410.16    173.21 o 
  -7   6  11       17.72       -2.42     67.83 o 
  -6   6  11       25.60       16.00     46.56 o 
  -5   6  11        1.87       31.21     48.79 o 
  -4   6  11       49.72      -20.67     41.32 o 
  -3   6  11      118.36      106.23     55.72 o 
  -2   6  11      237.89      262.14     52.77 o 
  -1   6  11       26.33       10.20     32.41 o 
   0   6  11       20.32       12.11     48.45 o 
   1   6  11        1.34      -19.38     43.61 o 
   2   6  11      352.61      336.62     56.84 o 
   3   6  11        3.60       35.70     41.43 o 
   4   6  11       21.04      -57.79     61.77 o 
   5   6  11      173.18      184.04     54.23 o 
   6   6  11       24.79       37.55     61.77 o 
   7   6  11     1504.32     1618.36    122.89 o 
   8   6  11       87.54      113.31     56.75 o 
   9   6  11       99.63      188.15     69.34 o 
  10   6  11       33.44       72.79     62.61 o 
  11   6  11        0.35        2.89     65.62 o 
  12   6  11      314.81      204.00     83.82 o 
  -6   7  11       10.82       -1.13     47.32 o 
  -5   7  11       29.93       79.50     53.78 o 
  -4   7  11        1.00        0.46     41.18 o 
  -3   7  11       84.94       38.58     52.08 o 
  -2   7  11      376.61      344.12     61.11 o 
  -1   7  11      277.19      173.12     44.14 o 
   0   7  11      159.61      116.28     58.14 o 
   1   7  11      933.42      726.75    104.17 o 
   2   7  11        2.27       53.30     50.87 o 
   3   7  11      112.38      143.48     53.78 o 
   4   7  11     1109.54     1391.41    353.69 o 
   5   7  11      200.82      228.16     64.50 o 
   6   7  11      511.06      476.00     81.01 o 
   7   7  11      426.52      411.27    192.59 o 
   8   7  11       42.80       18.25     55.64 o 
   9   7  11     1213.25     1061.37    112.99 o 
  10   7  11      104.40      150.05     71.72 o 
  11   7  11      427.97      329.29     92.06 o 
  12   7  11      200.80      179.10     80.98 o 
  -5   8  11       48.50       44.87     59.35 o 
  -4   8  11        7.46      -44.34     44.34 o 
  -3   8  11      200.10      234.84     63.40 o 
  -2   8  11       75.44      109.17     69.04 o 
  -1   8  11       69.12      111.44     55.72 o 
   0   8  11       19.74      104.17     55.72 o 
   1   8  11        2.47       -7.27     50.87 o 
   2   8  11      347.24      453.01     92.06 o 
   3   8  11      125.51      118.70     67.83 o 
   4   8  11       99.96      214.55     66.72 o 
   5   8  11     2293.37     2349.28    165.94 o 
   6   8  11       43.60      100.76     57.94 o 
   7   8  11     1024.69     1408.34    216.81 o 
   8   8  11       73.42       90.30     56.93 o 
   9   8  11       71.95      -45.20     70.25 o 
  10   8  11      729.45      855.90    158.67 o 
  11   8  11       16.91      145.30     70.67 o 
  12   8  11       54.23       42.57     74.12 o 
  -4   9  11        0.79       -7.55     47.67 o 
  -3   9  11       15.11       -6.06     98.11 o 
  -2   9  11       17.81       -5.78     42.98 o 
  -1   9  11       64.56       16.96     43.61 o 
   0   9  11        0.70      -26.65     38.76 o 
   1   9  11       69.43      155.04     65.41 o 
   2   9  11      352.51      445.74     89.63 o 
   3   9  11       61.59      133.24     65.41 o 
   4   9  11       26.73       12.11     58.14 o 
   5   9  11      535.19      405.33     79.60 o 
   6   9  11       28.22       70.45     55.38 o 
   7   9  11      437.57      187.45     89.63 o 
   8   9  11      331.66      221.42    125.97 o 
   9   9  11       69.01       26.53     60.22 o 
  10   9  11       13.54        4.98     65.97 o 
  11   9  11      111.25       94.40     69.12 o 
  -3  10  11       20.67      -18.27     48.78 o 
  -2  10  11       14.13      -29.07     53.30 o 
  -1  10  11        6.50        0.00     50.87 o 
   0  10  11      104.24       70.25     55.72 o 
   1  10  11       15.58       58.14     62.99 o 
   2  10  11       21.89       26.65     58.14 o 
   3  10  11       27.80      -16.96     50.87 o 
   4  10  11       41.90        0.00     60.56 o 
   5  10  11       86.36       24.23     67.83 o 
   6  10  11        0.92       75.43     63.83 o 
   7  10  11     1168.47     1269.50    123.86 o 
   8  10  11      224.12      244.53     81.42 o 
   9  10  11      294.19      348.17    209.55 o 
  10  10  11       88.88      -28.55     98.11 o 
  11  10  11       33.84       41.18     82.37 o 
  -2  11  11       10.90      -19.38     55.72 o 
  -1  11  11       57.07       38.76     60.56 o 
   0  11  11       17.89       89.63     58.14 o 
   1  11  11        9.79        4.85     53.30 o 
   2  11  11      543.00      329.46     87.21 o 
   3  11  11      334.09      426.36    101.75 o 
   4  11  11       12.85      -21.80     53.30 o 
   5  11  11      446.67      455.43    106.59 o 
   6  11  11        0.38      -55.72     62.99 o 
   7  11  11      255.00      244.67     96.90 o 
   8  11  11      519.57      436.05    113.86 o 
   9  11  11       91.15      373.07    111.44 o 
  10  11  11      173.07       55.72     89.63 o 
   0  12  11      138.94       65.41     65.41 o 
   1  12  11      143.84      164.73     75.10 o 
   2  12  11        4.97      -31.49     60.56 o 
   3  12  11       58.06      -31.49     62.99 o 
   4  12  11        9.94      -50.87     50.87 o 
   5  12  11       92.66      -26.65     62.99 o 
   6  12  11       16.47       19.38     55.72 o 
   7  12  11      104.79        9.69     72.68 o 
   8  12  11       10.77       16.96     70.25 o 
   9  12  11        0.87       36.34     84.79 o 
   3  13  11        1.80      -58.14     58.14 o 
   4  13  11      104.57       55.72     75.10 o 
   5  13  11       92.85      121.13     82.37 o 
   6  13  11        3.71        7.27     70.25 o 
   7  13  11      123.94      237.41    101.75 o 
   8  13  11        3.23       48.45     84.79 o 
  -7 -12  12       23.16       26.65    111.44 o 
  -6 -12  12        0.66       48.45     99.32 o 
  -5 -12  12       17.65       16.96     94.48 o 
  -4 -12  12       27.36       14.54     87.21 o 
  -3 -12  12        1.62       24.23     92.06 o 
  -9 -11  12      146.73       29.07    116.28 o 
  -8 -11  12        2.74      -72.68     82.37 o 
  -7 -11  12       41.59        2.42    104.17 o 
  -6 -11  12      325.76      411.83    138.08 o 
  -5 -11  12       26.60       84.79     92.06 o 
  -4 -11  12      192.55      140.51    104.17 o 
  -3 -11  12       33.93       60.56     87.21 o 
  -2 -11  12       27.14      -38.76     72.68 o 
  -1 -11  12      182.47      150.20     99.32 o 
   0 -11  12       49.35      -26.65     87.21 o 
 -10 -10  12        6.02       -7.27    106.59 o 
  -9 -10  12      267.19      375.49    135.66 o 
  -8 -10  12      305.21      530.53    152.62 o 
  -7 -10  12       17.02       29.07     94.48 o 
  -6 -10  12        3.13      -36.34     79.94 o 
  -5 -10  12      150.77      242.25    111.44 o 
  -4 -10  12      280.44      416.67    128.39 o 
  -3 -10  12      238.62      147.77     96.90 o 
  -2 -10  12      364.88      380.33    121.13 o 
  -1 -10  12       32.12       53.30     79.94 o 
   0 -10  12       99.20      -29.07     60.56 o 
   1 -10  12        0.34      -21.80     75.10 o 
   2 -10  12       63.58       87.21     94.48 o 
 -10  -9  12        0.56       79.94    111.44 o 
  -9  -9  12      107.30      130.82    116.28 o 
  -8  -9  12       17.99        2.42     84.79 o 
  -7  -9  12        0.32      -19.38     67.83 o 
  -6  -9  12       15.98      -31.49     70.25 o 
  -5  -9  12      121.92       70.25     89.63 o 
  -4  -9  12        8.80      -55.72     60.56 o 
  -3  -9  12      226.51      234.98    101.75 o 
  -2  -9  12      222.27      172.00     89.63 o 
  -1  -9  12       12.89       55.72     72.68 o 
   0  -9  12        0.03        4.85     67.83 o 
   1  -9  12      198.46      208.34     99.32 o 
   2  -9  12       97.51       16.96     77.52 o 
   3  -9  12      105.04       59.22     79.15 o 
 -11  -8  12       18.68       -7.27     92.06 o 
 -10  -8  12        2.28      -72.68     72.68 o 
  -9  -8  12       12.08      -14.54     84.79 o 
  -8  -8  12      319.77      542.64    142.93 o 
  -7  -8  12        4.19      -26.65     70.25 o 
  -6  -8  12      418.52      530.53    125.97 o 
  -5  -8  12       42.77      -46.03     62.99 o 
  -4  -8  12        4.41      -38.76     58.14 o 
  -3  -8  12      608.50      637.12    125.97 o 
  -2  -8  12      494.26      460.28    111.44 o 
  -1  -8  12      810.16      910.86    147.77 o 
   0  -8  12       56.78       26.65     72.68 o 
   1  -8  12       40.21      -60.56     60.56 o 
   2  -8  12      202.74      159.89     92.06 o 
   3  -8  12        2.85       12.18     61.84 o 
   4  -8  12      236.10      247.36     86.19 o 
 -11  -7  12       11.91       55.72     67.83 o 
 -10  -7  12       43.25       82.37     62.99 o 
  -9  -7  12       11.28      -77.52     77.52 o 
  -8  -7  12       26.09       82.37     75.10 o 
  -7  -7  12       16.07      -19.38     72.68 o 
  -6  -7  12      387.21      339.15    104.17 o 
  -5  -7  12      707.01      540.22    116.28 o 
  -4  -7  12      219.97      222.87     84.79 o 
  -3  -7  12        6.82      -24.23     55.72 o 
  -2  -7  12      476.39      460.28    111.44 o 
  -1  -7  12      217.44      307.66     99.32 o 
   0  -7  12      370.46      251.94     94.48 o 
   1  -7  12        8.55       67.83     70.25 o 
   2  -7  12       19.95       29.07     67.83 o 
   3  -7  12        0.03      -49.28     49.28 o 
   4  -7  12        0.23       -7.20     60.05 o 
   5  -7  12        0.20      -29.69     63.64 o 
 -11  -6  12        3.65       -7.27     65.41 o 
 -10  -6  12      151.33      118.70     70.25 o 
  -9  -6  12      106.77       50.87     55.72 o 
  -8  -6  12      575.26      692.84     89.63 o 
  -7  -6  12       24.76       55.72     72.68 o 
  -6  -6  12      243.52      319.77     96.90 o 
  -5  -6  12      153.99      220.45     84.79 o 
  -4  -6  12      320.19      327.04     92.06 o 
  -3  -6  12        6.97       33.92     55.72 o 
  -2  -6  12      234.90      193.80     79.94 o 
  -1  -6  12      470.45      440.90    104.17 o 
   0  -6  12       81.14      193.80     82.37 o 
   1  -6  12      281.44      225.29     79.94 o 
   2  -6  12       34.29      130.82     72.68 o 
   3  -6  12       23.26       37.03     61.11 o 
   4  -6  12      145.58      232.53     77.59 o 
   5  -6  12       81.28      129.71     71.70 o 
   6  -6  12      158.36       94.53     98.11 o 
 -11  -5  12      125.67      145.35     75.10 o 
 -10  -5  12        0.21       60.56     62.99 o 
  -9  -5  12        0.95      -24.23     53.30 o 
  -8  -5  12      310.29      390.02     77.52 o 
  -7  -5  12       13.97        7.27     46.03 o 
  -6  -5  12       52.81       74.19     40.16 o 
  -5  -5  12      219.94      142.93     72.68 o 
  -4  -5  12       37.85       72.68     62.99 o 
  -3  -5  12      656.20      535.37    101.75 o 
  -2  -5  12      112.19      179.27     72.68 o 
  -1  -5  12      706.68      780.05    116.28 o 
   0  -5  12      654.51      852.72    118.70 o 
   1  -5  12      581.45      685.57    111.44 o 
   2  -5  12     3798.72     3892.96    254.36 o 
   3  -5  12      402.31      392.71     77.97 o 
   4  -5  12        1.81      -18.80     50.59 o 
   5  -5  12      195.79      130.64     67.12 o 
   6  -5  12       80.02       89.52     84.79 o 
   7  -5  12      157.77      172.00    138.08 o 
 -11  -4  12      332.09      205.91     87.21 o 
 -10  -4  12        1.20      -14.54     55.72 o 
  -9  -4  12        6.23      -26.65     48.45 o 
  -8  -4  12       91.55       60.56     50.87 o 
  -7  -4  12      134.09       94.48     53.30 o 
  -6  -4  12      499.41      547.49     72.68 o 
  -5  -4  12        3.24       19.38     38.76 o 
  -4  -4  12      141.85      134.80     35.39 o 
  -3  -4  12      116.53      142.93     65.41 o 
  -2  -4  12      666.40      801.85    109.01 o 
  -1  -4  12      874.32      918.13    118.70 o 
   0  -4  12      491.30      518.42     94.48 o 
   1  -4  12       16.00       33.92     55.72 o 
   2  -4  12      417.86      382.76     89.63 o 
   3  -4  12       81.26       71.93     54.09 o 
   4  -4  12      112.16       95.45     54.71 o 
   5  -4  12        5.41       41.97     59.36 o 
   6  -4  12        3.17      -46.03    104.17 o 
   7  -4  12        0.15      -21.80    121.13 o 
   8  -4  12        1.90       60.56    157.46 o 
 -11  -3  12        5.03      -46.03     46.03 o 
 -10  -3  12        8.08       48.45     55.72 o 
  -9  -3  12        5.03       33.92     58.14 o 
  -8  -3  12       11.30        0.00     46.03 o 
  -7  -3  12       91.07      104.17     50.87 o 
  -6  -3  12       64.85      142.93     53.30 o 
  -5  -3  12      365.05      341.57     65.41 o 
  -4  -3  12        0.75       24.23     36.34 o 
  -3  -3  12      427.03      494.16     52.41 o 
  -2  -3  12      299.23      319.77     79.94 o 
  -1  -3  12        5.56       33.92     48.45 o 
   0  -3  12     1389.22     1581.89    142.93 o 
   1  -3  12     1516.24     1942.85    152.62 o 
   2  -3  12      458.01      467.54     89.63 o 
   3  -3  12       13.97      -27.20     42.53 o 
   4  -3  12      582.36      437.26     77.34 o 
   5  -3  12      239.37      208.02     66.93 o 
   6  -3  12       61.80       92.06    113.86 o 
   7  -3  12      443.51      360.95    157.46 o 
   8  -3  12       22.92      -82.37    128.39 o 
   9  -3  12      415.03      169.58    167.15 o 
 -11  -2  12       93.90       84.79     60.56 o 
 -10  -2  12        0.02      -50.87     60.56 o 
  -9  -2  12        0.73      -29.07     55.72 o 
  -8  -2  12        0.73      -31.49     46.03 o 
  -7  -2  12        5.65       -2.42     43.61 o 
  -6  -2  12       66.61        9.69     43.61 o 
  -5  -2  12      428.46      394.87     70.25 o 
  -4  -2  12        2.31       16.96     41.18 o 
  -3  -2  12      679.09      763.09     77.52 o 
  -2  -2  12      102.98      110.91     39.97 o 
  -1  -2  12       17.04       -9.19     21.80 o 
   0  -2  12     1072.19     1136.15    113.86 o 
   1  -2  12      644.41      683.15     92.06 o 
   2  -2  12      388.58      419.35    182.90 o 
   3  -2  12        5.61      -11.24     41.91 o 
   4  -2  12      187.35      189.15     79.94 o 
   5  -2  12     1122.93     1087.70    176.84 o 
   6  -2  12      113.84      140.51    128.39 o 
   7  -2  12        7.39       31.49    116.28 o 
   8  -2  12       40.14       19.38    142.93 o 
   9  -2  12       54.83      -33.92    147.77 o 
 -11  -1  12       22.66        2.42     72.68 o 
 -10  -1  12       51.52       26.65     60.56 o 
  -9  -1  12        4.88      -31.49     53.30 o 
  -8  -1  12       31.24      -24.23     50.87 o 
  -7  -1  12        1.41      -38.76     38.76 o 
  -6  -1  12       18.92       19.38     46.03 o 
  -5  -1  12       92.11      145.35     53.30 o 
  -4  -1  12       13.28       72.68     48.45 o 
  -2  -1  12        6.89        4.85     33.92 o 
  -1  -1  12       39.25      -16.87     24.44 o 
   0  -1  12      345.76      119.68    145.35 o 
   1  -1  12     1822.36     1850.73     84.38 o 
   2  -1  12     4098.36     4178.62    310.08 o 
   3  -1  12       13.28       31.35     39.24 o 
   4  -1  12      237.31      201.07     96.90 o 
   5  -1  12       75.47      162.31    113.86 o 
   6  -1  12       19.95      -50.87     89.63 o 
   7  -1  12       92.91       89.63    121.13 o 
   8  -1  12       51.97      106.59    152.62 o 
   9  -1  12      132.13       -4.85    155.04 o 
  10  -1  12       13.73     -152.62    152.62 o 
 -10   0  12       93.53       31.49     55.72 o 
  -9   0  12       33.38       31.49     62.99 o 
  -8   0  12        1.47       50.87     55.72 o 
  -7   0  12      520.03      574.13     96.90 o 
  -6   0  12        5.17       53.30     53.30 o 
  -5   0  12       70.25       53.30     46.03 o 
  -4   0  12      547.07      717.06     87.21 o 
  -3   0  12      539.73      472.39     72.68 o 
  -2   0  12      234.77      186.53     60.56 o 
  -1   0  12      165.65      157.46     48.45 o 
   0   0  12       91.91      134.46     44.82 o 
   1   0  12       14.10       -0.25     20.31 o 
   2   0  12     3208.20     3329.58    235.57 o 
   3   0  12       18.89       -3.91     19.38 o 
   4   0  12       14.14       36.34     75.10 o 
   5   0  12      411.33      530.53    152.62 o 
   6   0  12       48.69      -50.87    106.59 o 
   7   0  12      890.27     1048.94    210.76 o 
   8   0  12       19.98       -2.42    125.97 o 
   9   0  12      365.81      268.90    176.84 o 
  10   0  12       95.30      288.28    198.65 o 
 -10   1  12        0.39      -53.30     53.30 o 
  -9   1  12       30.20       67.83     65.41 o 
  -8   1  12        5.67        7.27     50.87 o 
  -7   1  12       59.21       16.96     58.14 o 
  -6   1  12        5.84       -9.69     43.61 o 
  -5   1  12     1390.85     1361.45    123.55 o 
  -4   1  12      150.65      164.73     60.56 o 
  -3   1  12        0.02      -36.34     36.34 o 
  -2   1  12       16.17       38.76     41.18 o 
  -1   1  12      515.59      426.36     67.83 o 
   0   1  12      141.08       66.23     54.51 o 
   1   1  12        8.28        1.28     21.67 o 
   2   1  12      362.53      421.10     52.08 o 
   3   1  12      112.67       96.70     34.88 o 
   4   1  12     1383.69     1436.63    110.22 o 
   5   1  12     2072.90     2419.78    124.02 o 
   6   1  12       30.17      128.39    123.55 o 
   7   1  12       10.38      -82.37    116.28 o 
   8   1  12      275.95      203.49    138.08 o 
   9   1  12      575.06      450.59    191.38 o 
  10   1  12      153.11      227.72    186.53 o 
  11   1  12        5.04      -12.11    181.69 o 
  -9   2  12       46.02       26.65     65.41 o 
  -8   2  12       87.47       33.92     58.14 o 
  -7   2  12       22.81        0.00     53.30 o 
  -6   2  12      126.18      121.13     65.41 o 
  -5   2  12       72.80       75.10     53.30 o 
  -4   2  12      928.58     1138.58    118.70 o 
  -3   2  12      312.53      312.50     77.52 o 
  -2   2  12      345.41      283.43     70.25 o 
  -1   2  12      209.17      199.58     42.92 o 
   0   2  12     1655.66     1728.39     97.58 o 
   1   2  12       30.89       42.94     25.15 o 
   2   2  12      811.18      816.74     69.33 o 
   3   2  12       36.69      -29.30     29.30 o 
   4   2  12       81.39       59.56     38.78 o 
   5   2  12     1762.29     2085.28    117.38 o 
   6   2  12        9.12      -33.40     33.40 o 
   7   2  12     1604.64     1690.69    112.93 o 
   8   2  12      263.08      237.41    159.89 o 
   9   2  12       13.24      -84.79    135.66 o 
  10   2  12      221.93      268.90    186.53 o 
  11   2  12       24.45     -138.08    155.04 o 
  -9   3  12      107.17       62.99     75.10 o 
  -8   3  12        0.35      -26.65     60.56 o 
  -7   3  12       87.89       99.32     70.25 o 
  -6   3  12      262.38      307.66     82.37 o 
  -5   3  12      275.67      162.31     65.41 o 
  -4   3  12       95.47       67.83     62.99 o 
  -3   3  12      235.35      300.39     77.52 o 
  -2   3  12       48.36       46.03     53.30 o 
  -1   3  12      309.01      285.76     51.72 o 
   0   3  12      170.77      119.24     41.20 o 
   1   3  12      214.23      248.85     50.18 o 
   2   3  12      434.28      414.37     56.41 o 
   3   3  12      146.88       66.42     62.99 o 
   4   3  12       71.20       46.03     36.61 o 
   5   3  12        9.63       -1.77     78.73 o 
   6   3  12      327.07      446.53     68.40 o 
   7   3  12     1217.31     1242.17    111.44 o 
   8   3  12       41.61       72.08     71.46 o 
   9   3  12       16.90        3.94     53.47 o 
  10   3  12      478.64      344.00    201.07 o 
  11   3  12       74.85        4.85    186.53 o 
  -8   4  12        1.03      -58.14     72.68 o 
  -7   4  12       51.52       82.37     62.99 o 
  -6   4  12       25.48       60.56     65.41 o 
  -5   4  12        0.68       36.34     62.99 o 
  -4   4  12       42.62       92.06     62.99 o 
  -3   4  12        3.28       46.03     58.14 o 
  -2   4  12      118.86      234.98     72.68 o 
  -1   4  12       65.19      111.44     50.87 o 
   0   4  12      105.17      123.64     42.12 o 
   1   4  12       22.03      -33.12     33.12 o 
   2   4  12     1347.51     1084.90    128.39 o 
   3   4  12      391.11      491.02    118.70 o 
   4   4  12      528.05      501.37     69.70 o 
   5   4  12       79.34       29.88     43.34 o 
   6   4  12      609.01      523.36     77.29 o 
   7   4  12     2606.45     2945.88    227.72 o 
   8   4  12       18.69      -11.33     48.08 o 
   9   4  12      241.11      275.04     71.15 o 
  10   4  12      135.01      204.98     75.02 o 
  11   4  12      187.74      302.81    205.91 o 
  -7   5  12       51.61       -7.27     72.68 o 
  -6   5  12        5.78       -9.69     46.03 o 
  -5   5  12        5.44        9.69     58.14 o 
  -4   5  12       30.45      123.55     72.68 o 
  -3   5  12       19.42      125.97     67.83 o 
  -2   5  12      298.51      467.54     87.21 o 
  -1   5  12        2.42       60.56     48.45 o 
   0   5  12      966.81      913.28    106.59 o 
   1   5  12      506.46      499.67     66.93 o 
   2   5  12        2.01        0.00     37.39 o 
   3   5  12     1818.33     1863.81    115.03 o 
   4   5  12      108.27        4.55     45.12 o 
   5   5  12     1278.70     1482.41    111.14 o 
   6   5  12      133.95      161.90     56.11 o 
   7   5  12      230.39      259.75     66.48 o 
   8   5  12      244.12      219.32     69.18 o 
   9   5  12       44.87       24.78     72.68 o 
  10   5  12       32.13      111.17     63.45 o 
  11   5  12       25.80      -58.81     59.59 o 
  -7   6  12        6.20      -55.72     70.25 o 
  -6   6  12       17.42       21.80     58.14 o 
  -5   6  12       42.02       65.41     60.56 o 
  -4   6  12      221.14      297.97     89.63 o 
  -3   6  12       16.34        2.42     58.14 o 
  -2   6  12       13.25       -7.27     48.45 o 
  -1   6  12     1360.80     1262.12    123.55 o 
   0   6  12       61.82       43.61     55.72 o 
   1   6  12      415.40      537.80     92.06 o 
   2   6  12        1.74       88.78     47.32 o 
   3   6  12       30.15       79.94     73.89 o 
   4   6  12      250.72      323.73     68.51 o 
   5   6  12        0.99       81.23     99.32 o 
   6   6  12      307.90      303.28     92.06 o 
   7   6  12      350.79      486.75    147.77 o 
   8   6  12       49.27       31.80     56.09 o 
   9   6  12      284.11       99.92    138.08 o 
  10   6  12       91.23       29.92     61.08 o 
  11   6  12       17.69       23.03     70.25 o 
  -6   7  12       65.35       84.79     72.68 o 
  -5   7  12        0.01       27.78     50.99 o 
  -4   7  12       22.89       47.42     50.56 o 
  -3   7  12        7.31      -39.88     39.88 o 
  -2   7  12      202.10      142.13     51.22 o 
  -1   7  12       98.30       26.65     48.45 o 
   0   7  12      312.89      239.83     75.10 o 
   1   7  12      273.27      254.36     75.10 o 
   2   7  12      158.04      230.14     77.52 o 
   3   7  12      116.21       28.32     54.51 o 
   4   7  12       18.38       -7.10     99.32 o 
   5   7  12      320.24      225.09     69.91 o 
   6   7  12       85.93       95.45     71.46 o 
   7   7  12      917.24      988.53    153.83 o 
   8   7  12       16.87      -13.37    123.55 o 
   9   7  12        4.84       20.80     57.55 o 
  10   7  12      264.78      244.67     79.72 o 
  11   7  12      423.83      307.26    147.77 o 
  -5   8  12        9.29       -1.14     51.71 o 
  -4   8  12       20.01       95.86     72.68 o 
  -3   8  12       26.60       43.31     66.62 o 
  -2   8  12      103.40      111.44     67.83 o 
  -1   8  12        8.57       41.18     53.30 o 
   0   8  12       32.01       -2.42     58.14 o 
   1   8  12      818.54     1075.59    130.82 o 
   2   8  12       77.97       79.94     67.83 o 
   3   8  12      347.39      402.14     92.06 o 
   4   8  12       39.13       44.18     94.48 o 
   5   8  12       40.67       78.00     56.44 o 
   6   8  12      555.57      616.15    105.38 o 
   7   8  12       18.31       89.63     62.32 o 
   8   8  12      428.52      479.81     93.14 o 
   9   8  12       75.84      106.93     69.77 o 
  10   8  12      121.78       52.50     68.67 o 
  11   8  12      314.15      200.78     88.49 o 
  -4   9  12        1.77       14.96     55.02 o 
  -3   9  12       16.87       38.76     60.56 o 
  -2   9  12       62.67       16.96     55.72 o 
  -1   9  12        3.99       36.34     53.30 o 
   0   9  12        0.16      -38.76     41.18 o 
   1   9  12       26.47      -29.07     43.61 o 
   2   9  12        1.69       16.96     65.41 o 
   3   9  12        4.08        2.42     55.72 o 
   4   9  12       45.33        0.00     65.41 o 
   5   9  12       41.12       93.51     64.50 o 
   6   9  12        4.66      -29.10     59.35 o 
   7   9  12       70.24       72.47     61.63 o 
   8   9  12        5.36       -1.66     60.45 o 
   9   9  12       90.30       21.95     64.50 o 
  10   9  12        1.90       -6.95     66.62 o 
  11   9  12       17.59       43.90    105.38 o 
  -2  10  12        0.40      -26.65     55.72 o 
  -1  10  12       54.62      -31.49     48.45 o 
   0  10  12        1.98      -12.11     55.72 o 
   1  10  12       42.81      104.17     65.41 o 
   2  10  12      223.66      310.08     84.79 o 
   3  10  12        2.31      -29.07     53.30 o 
   4  10  12       78.61       96.90     77.52 o 
   5  10  12      324.12      249.52     92.06 o 
   6  10  12       26.92       93.02     68.53 o 
   7  10  12      670.80      851.53    113.75 o 
   8  10  12      720.27      536.08    102.12 o 
   9  10  12       33.39      105.28     67.60 o 
  10  10  12      368.00      330.40    134.45 o 
  -1  11  12       10.55       55.72     70.25 o 
   0  11  12      132.44      159.89     70.25 o 
   1  11  12      222.25      227.72     82.37 o 
   2  11  12      116.43       14.54     65.41 o 
   3  11  12        2.64        4.85     62.99 o 
   4  11  12      259.08      234.98     82.37 o 
   5  11  12        4.50       -7.27     58.14 o 
   6  11  12      943.04      804.27    138.08 o 
   7  11  12       17.80      118.70     92.06 o 
   8  11  12       12.16      -16.96     75.10 o 
   9  11  12      200.79      259.21    101.75 o 
  10  11  12       19.96       55.72     84.79 o 
   1  12  12      107.23       84.79     72.68 o 
   2  12  12        0.97        7.27     67.83 o 
   3  12  12      380.05      525.68    116.28 o 
   4  12  12        0.01       16.96     67.83 o 
   5  12  12       63.93       -4.85     65.41 o 
   6  12  12        7.68      -24.23     67.83 o 
   7  12  12       17.66       60.56     82.37 o 
   8  12  12        7.40      -77.52     77.52 o 
  -7 -11  13      100.13      334.31    145.35 o 
  -6 -11  13       39.36      113.86    109.01 o 
  -5 -11  13      222.88      445.74    140.51 o 
  -4 -11  13      344.46      254.36    125.97 o 
  -3 -11  13      332.51      234.98    106.59 o 
  -2 -11  13       25.13       79.94     94.48 o 
  -9 -10  13      488.97      532.95    162.31 o 
  -8 -10  13       14.85      155.04    111.44 o 
  -7 -10  13      271.30      293.12    123.55 o 
  -6 -10  13      156.52      142.93    101.75 o 
  -5 -10  13      224.73      186.53     99.32 o 
  -4 -10  13       55.07      157.46    101.75 o 
  -3 -10  13        3.92       -2.42     82.37 o 
  -2 -10  13      107.31      -12.11     79.94 o 
  -1 -10  13        8.29        7.27     84.79 o 
   0 -10  13       14.12       -9.69     79.94 o 
   1 -10  13       48.25       36.34     87.21 o 
 -10  -9  13       10.96       14.54    113.86 o 
  -9  -9  13       21.16      -87.21     87.21 o 
  -8  -9  13      141.17      138.08    101.75 o 
  -7  -9  13       67.39       99.32     96.90 o 
  -6  -9  13        0.60       62.99     77.52 o 
  -5  -9  13       94.04       62.99     87.21 o 
  -4  -9  13        0.10       58.14     79.94 o 
  -3  -9  13      438.81      302.81    111.44 o 
  -2  -9  13       40.51       -4.85     65.41 o 
  -1  -9  13        7.78      -48.45     70.25 o 
   0  -9  13        8.20       26.65     77.52 o 
   1  -9  13        2.93        7.27     72.68 o 
   2  -9  13      197.76      -12.11     82.37 o 
 -10  -8  13        1.66       29.07    104.17 o 
  -9  -8  13       18.47      106.59    109.01 o 
  -8  -8  13        9.67      -60.56     60.56 o 
  -7  -8  13       85.42      145.35     92.06 o 
  -6  -8  13        0.17        0.00     72.68 o 
  -5  -8  13      188.85      341.57    116.28 o 
  -4  -8  13        1.02      -53.30     53.30 o 
  -3  -8  13      603.49      351.26    109.01 o 
  -2  -8  13       88.81      -53.30     53.30 o 
  -1  -8  13        1.90       43.61     72.68 o 
   0  -8  13      693.75      571.71    133.24 o 
   1  -8  13       10.14       19.38     72.68 o 
   2  -8  13        3.38      -19.38     67.83 o 
   3  -8  13      117.48        4.15     69.04 o 
   4  -8  13       14.12      -25.45     70.28 o 
  -9  -7  13      285.18      256.79    116.28 o 
  -8  -7  13      145.57       33.92     77.52 o 
  -7  -7  13      161.40      118.70     94.48 o 
  -6  -7  13        9.04       48.45     72.68 o 
  -5  -7  13        7.97       16.96     62.99 o 
  -4  -7  13      821.07      806.69    140.51 o 
  -3  -7  13      272.20      184.11     89.63 o 
  -2  -7  13       54.33      123.55     79.94 o 
  -1  -7  13        6.71        2.42     60.56 o 
   0  -7  13       97.62       -2.42     62.99 o 
   1  -7  13      389.55      264.05     99.32 o 
   2  -7  13        9.66      -58.14     58.14 o 
   3  -7  13       93.21      145.98     73.89 o 
   4  -7  13        0.13       49.92     67.48 o 
   5  -7  13        9.27       15.11     70.43 o 
 -11  -6  13        1.06      -43.61     55.72 o 
 -10  -6  13        3.12       -4.85     62.99 o 
  -9  -6  13       44.33       58.14     55.72 o 
  -7  -6  13      233.26      385.18    113.86 o 
  -6  -6  13       15.35       14.54     77.52 o 
  -5  -6  13       17.83       14.54     70.25 o 
  -4  -6  13      598.01      537.80    111.44 o 
  -3  -6  13       43.37       14.54     62.99 o 
  -2  -6  13      229.91      106.59     75.10 o 
  -1  -6  13        3.89        4.85     60.56 o 
   0  -6  13        6.36        0.00     60.56 o 
   1  -6  13       79.43      125.97     75.10 o 
   2  -6  13      971.02      966.58    140.51 o 
   3  -6  13      157.67      158.75     71.58 o 
   4  -6  13        9.88       56.35     62.28 o 
   5  -6  13       51.84       63.73     68.11 o 
   6  -6  13        5.64       31.49    125.97 o 
 -11  -5  13       74.37      157.46     77.52 o 
 -10  -5  13       44.78      -29.07     58.14 o 
  -9  -5  13       97.74       60.56     60.56 o 
  -8  -5  13       41.61       50.87     58.14 o 
  -7  -5  13      122.85      203.49     65.41 o 
  -6  -5  13        3.76        2.42     62.99 o 
  -5  -5  13      217.61      256.79     94.48 o 
  -4  -5  13       55.60      116.28     72.68 o 
  -3  -5  13       13.19       29.07     60.56 o 
  -2  -5  13     2114.52     2427.35    198.65 o 
  -1  -5  13      298.24      329.46     89.63 o 
   0  -5  13       18.04       29.07     58.14 o 
   1  -5  13     1219.69     1128.89    142.93 o 
   2  -5  13      104.29       92.06     70.25 o 
   3  -5  13      198.14      195.86     67.50 o 
   4  -5  13        4.91       80.62     62.19 o 
   5  -5  13      277.69      182.21     76.81 o 
   6  -5  13      132.45       94.48    128.39 o 
   7  -5  13       10.89       79.94    138.08 o 
 -11  -4  13       71.02       92.06     77.52 o 
 -10  -4  13        3.69      -24.23     60.56 o 
  -9  -4  13      174.61      140.51     70.25 o 
  -8  -4  13        8.09      106.59     62.99 o 
  -7  -4  13       26.73        7.27     50.87 o 
  -6  -4  13      178.12      186.53     53.30 o 
  -5  -4  13      590.60      656.50    121.13 o 
  -4  -4  13      742.85      896.33    125.97 o 
  -3  -4  13      166.88      218.03     77.52 o 
  -2  -4  13      901.03      799.43    111.44 o 
  -1  -4  13      450.13      353.69     89.63 o 
   0  -4  13      260.52      169.58     70.25 o 
   1  -4  13     1228.51     1237.90    138.08 o 
   2  -4  13      478.87      467.54     99.32 o 
   3  -4  13      109.38      181.11     61.39 o 
   4  -4  13      135.75      107.66     62.86 o 
   5  -4  13       60.64       31.49    104.17 o 
   6  -4  13       72.23       55.72    116.28 o 
   7  -4  13        0.23       62.99    133.24 o 
 -11  -3  13        2.22       24.23     72.68 o 
 -10  -3  13       10.31       41.18     55.72 o 
  -9  -3  13      309.86      409.40     92.06 o 
  -8  -3  13       30.02       -7.27     50.87 o 
  -7  -3  13      143.37      118.70     58.14 o 
  -6  -3  13      152.88      181.69     60.56 o 
  -5  -3  13       17.26        9.69     43.61 o 
  -4  -3  13      829.07      981.11     92.06 o 
  -3  -3  13        3.91      -41.18     41.18 o 
  -2  -3  13      266.82      239.83     75.10 o 
  -1  -3  13      110.86      142.93     62.99 o 
   0  -3  13      700.85      702.53    104.17 o 
   1  -3  13       83.43       26.65     53.30 o 
   2  -3  13      400.36      345.87     68.60 o 
   3  -3  13      244.61      239.83     67.83 o 
   4  -3  13       74.33       21.80     79.94 o 
   5  -3  13      257.25      222.87    125.97 o 
   6  -3  13       25.33       58.14    123.55 o 
   7  -3  13      115.91      106.59    140.51 o 
   8  -3  13       68.77      -26.65    140.51 o 
 -10  -2  13        4.94      -12.11     62.99 o 
  -9  -2  13        4.79       -7.27     55.72 o 
  -8  -2  13       19.91      -21.80     53.30 o 
  -7  -2  13       31.54       79.94     58.14 o 
  -6  -2  13       17.44      -41.18     41.18 o 
  -5  -2  13       47.79      -19.38     41.18 o 
  -4  -2  13      209.78      237.41     62.99 o 
  -3  -2  13        7.56        9.69     41.18 o 
  -2  -2  13      328.48      356.49     46.56 o 
  -1  -2  13      665.15      617.74     94.48 o 
   0  -2  13      146.55      113.86     55.72 o 
   1  -2  13     1406.55     1717.55    145.35 o 
   2  -2  13       87.37      117.06     51.06 o 
   3  -2  13     1390.66     1371.97    107.94 o 
   4  -2  13        1.63       -7.27     79.94 o 
   5  -2  13      104.19       58.14     92.06 o 
   6  -2  13     1047.56      961.73    198.65 o 
   7  -2  13       32.29       14.54    121.13 o 
   8  -2  13      354.68      324.62    184.11 o 
   9  -2  13        1.32      -41.18    147.77 o 
 -10  -1  13       46.39       55.72     75.10 o 
  -9  -1  13        5.93       26.65     62.99 o 
  -8  -1  13       42.84       16.96     55.72 o 
  -7  -1  13       23.22       33.92     53.30 o 
  -6  -1  13      174.40      159.89     62.99 o 
  -5  -1  13        2.99       60.56     48.45 o 
  -4  -1  13       25.22       60.56     43.61 o 
  -3  -1  13       33.13       -9.69     31.49 o 
  -2  -1  13     1032.34     1262.12    101.75 o 
  -1  -1  13      839.46      926.52     66.87 o 
   0  -1  13      568.06      406.41    251.94 o 
   1  -1  13       99.72      143.64    100.53 o 
   2  -1  13       83.80       75.55     42.53 o 
   3  -1  13      923.87      838.19    150.20 o 
   4  -1  13       36.73       21.80     87.21 o 
   5  -1  13      286.38      278.59    125.97 o 
   6  -1  13      101.23      -62.99    104.17 o 
   7  -1  13       60.20       41.18    125.97 o 
   8  -1  13       70.11       31.49    152.62 o 
   9  -1  13        3.66       -4.85    152.62 o 
 -10   0  13        0.60       26.65     67.83 o 
  -9   0  13       18.86        9.69     60.56 o 
  -8   0  13       44.22      138.08     72.68 o 
  -7   0  13       69.04      -46.03     46.03 o 
  -6   0  13      548.36      668.61     96.90 o 
  -5   0  13      254.04      230.14     70.25 o 
  -4   0  13     1776.28     1804.76    138.08 o 
  -3   0  13       22.98       31.49     46.03 o 
  -2   0  13      238.57      225.29     60.56 o 
  -1   0  13      962.83     1099.82     99.32 o 
   0   0  13       50.35       28.41     28.23 o 
   1   0  13      941.92     1068.56     84.56 o 
   2   0  13     1117.20      922.10     70.57 o 
   3   0  13      123.86       77.52     75.10 o 
   4   0  13        6.21       58.14     87.21 o 
   5   0  13        5.79      111.44    104.17 o 
   6   0  13       13.72      -58.14    109.01 o 
   7   0  13       70.35        2.42    138.08 o 
   8   0  13      831.39      913.28    220.45 o 
   9   0  13        1.48      152.62    150.20 o 
  10   0  13      231.25      230.14    198.65 o 
  -9   1  13       63.52       75.10     72.68 o 
  -8   1  13       21.59       16.96     55.72 o 
  -7   1  13        2.88      -21.80     53.30 o 
  -6   1  13       97.83      249.52     77.52 o 
  -5   1  13      260.79      259.21     75.10 o 
  -4   1  13     4792.25     5385.22    266.48 o 
  -3   1  13      876.38     1090.13    116.28 o 
  -2   1  13      105.70       36.34     43.61 o 
  -1   1  13      177.76      254.36     60.56 o 
   0   1  13        3.87      -28.10     28.10 o 
   1   1  13      366.49      468.96     58.24 o 
   2   1  13      105.10      101.12     39.24 o 
   3   1  13       14.51      -21.20     41.18 o 
   4   1  13     2205.92     2332.34    244.67 o 
   5   1  13      882.15      973.85    179.27 o 
   6   1  13      785.60      937.51    186.53 o 
   7   1  13       27.74      101.75    140.51 o 
   8   1  13       52.72       58.14    138.08 o 
   9   1  13      286.36      227.72    172.00 o 
  10   1  13      194.58      329.46    203.49 o 
  -9   2  13       12.06       43.61     72.68 o 
  -8   2  13       70.79       29.07     67.83 o 
  -7   2  13       37.86       31.49     62.99 o 
  -6   2  13        0.42       24.23     50.87 o 
  -5   2  13      753.54      925.40    113.86 o 
  -4   2  13     2149.97     2424.92    169.58 o 
  -3   2  13        3.87      -48.45     48.45 o 
  -2   2  13      740.12      671.59     72.71 o 
  -1   2  13      170.09      165.94     44.74 o 
   0   2  13       78.09       25.61     31.76 o 
   1   2  13      809.01      800.07    146.56 o 
   2   2  13      605.46      559.60     63.83 o 
   3   2  13      445.01      441.32     59.46 o 
   4   2  13       95.88      100.96     43.74 o 
   5   2  13       77.05       81.43     72.68 o 
   6   2  13      537.67      495.07     93.27 o 
   7   2  13      277.75      419.09    164.73 o 
   8   2  13      144.60      256.79    172.00 o 
   9   2  13       32.24       75.10    152.62 o 
  10   2  13       31.86       -2.42    169.58 o 
  -8   3  13        9.12       75.10     62.99 o 
  -7   3  13       13.95       46.03     60.56 o 
  -6   3  13      147.39       79.94     62.99 o 
  -5   3  13        2.85        9.69     55.72 o 
  -4   3  13       93.43      101.75     65.41 o 
  -3   3  13      364.25      683.15    101.75 o 
  -2   3  13        4.21      -24.23     50.87 o 
  -1   3  13      144.03      148.52     49.32 o 
   0   3  13      136.71      185.27     51.79 o 
   1   3  13        5.27       23.14     38.09 o 
   2   3  13      270.16      253.76     51.98 o 
   3   3  13       37.55       31.70     39.97 o 
   4   3  13      999.50     1054.09    129.60 o 
   5   3  13       52.63      129.43     49.61 o 
   6   3  13      908.80      825.80     88.49 o 
   7   3  13        1.48       57.33     52.00 o 
   8   3  13      669.57      666.19    193.80 o 
   9   3  13      186.44      208.34    169.58 o 
  10   3  13       25.13      -70.25    145.35 o 
  11   3  13      208.87      293.12    198.65 o 
  -8   4  13        3.38       89.63     72.68 o 
  -7   4  13       20.97       67.83     75.10 o 
  -6   4  13       26.69       65.41     67.83 o 
  -5   4  13        1.31      -19.38     62.99 o 
  -4   4  13       29.20       36.34     60.56 o 
  -3   4  13       28.46       33.92     60.56 o 
  -2   4  13       87.57       26.65     50.87 o 
  -1   4  13       29.76       -9.69     46.03 o 
   0   4  13       40.34       34.84     39.24 o 
   1   4  13        0.23      -30.85     35.20 o 
   2   4  13       23.01       90.26     47.99 o 
   3   4  13      437.27      484.32     90.84 o 
   4   4  13      242.40      284.02     62.32 o 
   5   4  13       10.80      -33.92     50.87 o 
   6   4  13      309.96      347.37     71.90 o 
   7   4  13      134.73       -0.81     49.84 o 
   8   4  13      180.41       86.32     59.46 o 
   9   4  13      419.21      580.15     88.39 o 
  10   4  13       91.34      -84.79    135.66 o 
  11   4  13        0.30       94.48    208.34 o 
  -7   5  13        1.90        9.69     72.68 o 
  -6   5  13        4.11      -36.34     55.72 o 
  -5   5  13       36.06       36.34     67.83 o 
  -4   5  13      211.02      169.58     79.94 o 
  -3   5  13      107.17       77.52     62.99 o 
  -2   5  13       83.84      125.97     62.99 o 
  -1   5  13      102.74       72.68     50.87 o 
   0   5  13      173.09      247.10     75.10 o 
   1   5  13     1235.29     1059.03     91.74 o 
   2   5  13        2.49       -4.33     44.82 o 
   3   5  13       34.65       28.90     44.74 o 
   4   5  13     1098.09     1334.40    104.38 o 
   5   5  13      179.22      253.38     62.69 o 
   6   5  13     2130.53     2399.66    143.81 o 
   7   5  13      523.35      522.99    221.66 o 
   8   5  13      724.62      627.13    197.43 o 
   9   5  13      678.45      884.68    140.51 o 
  10   5  13        7.35      -33.84     58.72 o 
  11   5  13      132.41      182.16     82.37 o 
  -6   6  13        7.22       89.63     70.25 o 
  -5   6  13        4.15       82.37     72.68 o 
  -4   6  13       24.82      -33.92     67.83 o 
  -3   6  13       36.53      118.70     70.25 o 
  -2   6  13       12.94      -12.11     60.56 o 
  -1   6  13        6.97       19.38     48.45 o 
   0   6  13      109.67      145.35     62.99 o 
   1   6  13      486.57      409.40     92.06 o 
   2   6  13      904.02     1017.09     91.94 o 
   3   6  13      156.04       44.76     50.59 o 
   4   6  13      175.12      157.13     58.66 o 
   5   6  13      176.84      306.82    116.28 o 
   6   6  13      338.08      284.73     70.75 o 
   7   6  13        2.16      -48.34     51.71 o 
   8   6  13       14.55        4.91     54.96 o 
   9   6  13      145.53       93.53     88.42 o 
  10   6  13        2.61      -49.47     57.30 o 
  11   6  13      161.12      242.01     88.42 o 
  -5   7  13        7.42       46.03     67.83 o 
  -4   7  13        0.01      -53.30     53.30 o 
  -3   7  13       19.66       99.32     70.25 o 
  -2   7  13       86.34       31.49     58.14 o 
  -1   7  13        4.91      -24.23     46.03 o 
   0   7  13      247.42      196.22     75.10 o 
   1   7  13        2.74       94.48     62.99 o 
   2   7  13      177.39      155.04     72.68 o 
   3   7  13      243.97      175.36    125.97 o 
   4   7  13        1.03       -1.82     49.85 o 
   5   7  13       34.67       12.19     55.72 o 
   6   7  13      319.71      189.44     68.53 o 
   7   7  13      182.35      137.92     94.48 o 
   8   7  13      736.28      744.34    104.71 o 
   9   7  13       55.17       13.24     67.83 o 
  10   7  13      138.57       99.32     73.67 o 
  11   7  13      249.71      329.97     94.66 o 
  -4   8  13       14.43       60.56     67.83 o 
  -3   8  13       42.13       19.38     62.99 o 
  -2   8  13       10.16      -16.96     55.72 o 
  -1   8  13      162.63      101.75     60.56 o 
   0   8  13        4.92       12.11     60.56 o 
   1   8  13      145.16       79.94     62.99 o 
   2   8  13      390.26      433.63     96.90 o 
   3   8  13        7.74       26.65     53.30 o 
   4   8  13      493.27      541.69     88.44 o 
   5   8  13       40.86      -29.74     54.83 o 
   6   8  13       60.89       48.10     61.89 o 
   7   8  13      239.08      159.40     72.56 o 
   8   8  13       39.45       41.79     63.64 o 
   9   8  13      257.16      368.94     92.30 o 
  10   8  13        7.56      -64.06     64.06 o 
  11   8  13      285.58      204.40     85.51 o 
  -3   9  13        2.73      -48.45     58.14 o 
  -2   9  13       31.61       72.68     62.99 o 
  -1   9  13        1.32       21.80     55.72 o 
   0   9  13      310.72      356.11     89.63 o 
   1   9  13        0.26       43.61     60.56 o 
   2   9  13       27.19      -16.96     65.41 o 
   3   9  13        9.89        2.42     60.56 o 
   4   9  13       59.68       -4.85     60.56 o 
   5   9  13        2.26       -4.85     65.41 o 
   6   9  13        0.01       19.65    111.44 o 
   7   9  13      100.87      128.57     67.12 o 
   8   9  13       43.96       65.03     70.40 o 
   9   9  13       47.29       70.71     75.94 o 
  10   9  13        8.55      -66.36     66.36 o 
  -2  10  13        8.80       62.99     72.68 o 
  -1  10  13        2.55      -26.65     58.14 o 
   0  10  13        5.19       48.45     58.14 o 
   1  10  13      160.08       92.06     70.25 o 
   2  10  13        1.09        4.85     62.99 o 
   3  10  13      151.05      273.74     99.32 o 
   4  10  13       76.71       41.18     65.41 o 
   5  10  13       68.55      123.55     84.79 o 
   6  10  13      231.33       58.14     75.10 o 
   7  10  13      144.09      310.29     87.88 o 
   8  10  13        4.10       20.01    112.65 o 
   9  10  13       83.54      122.90    117.49 o 
  10  10  13       27.28       68.87     92.06 o 
   0  11  13        3.22      111.44     70.25 o 
   1  11  13      122.69      113.86     67.83 o 
   2  11  13        5.52      -21.80     70.25 o 
   3  11  13      116.92       48.45     72.68 o 
   4  11  13       68.72       50.87     70.25 o 
   5  11  13        9.63      138.08     87.21 o 
   6  11  13       18.97       87.21     84.79 o 
   7  11  13      227.41      336.73    121.13 o 
   8  11  13        3.66      -67.83     67.83 o 
   9  11  13       82.71       79.94     92.06 o 
   3  12  13       81.86       31.49     79.94 o 
   4  12  13       36.84       67.83     70.25 o 
   5  12  13       12.35      -29.07     72.68 o 
   6  12  13        4.56       -7.27     82.37 o 
   7  12  13        9.08      -12.11     82.37 o 
  -7 -10  14      498.08      586.25    159.89 o 
  -6 -10  14      157.13      305.24    121.13 o 
  -5 -10  14       73.60       31.49     82.37 o 
  -4 -10  14        2.44      128.39     92.06 o 
  -3 -10  14       10.22      138.08    109.01 o 
  -2 -10  14       44.70      -26.65     84.79 o 
  -1 -10  14       94.72      193.80    111.44 o 
  -9  -9  14      101.79      -19.38     82.37 o 
  -8  -9  14       31.72       12.11     96.90 o 
  -7  -9  14        0.14      -26.65     75.10 o 
  -6  -9  14       25.15       70.25     84.79 o 
  -5  -9  14       66.71      208.34    111.44 o 
  -4  -9  14       15.80       72.68     89.63 o 
  -3  -9  14      322.30      254.36    109.01 o 
  -2  -9  14        4.51       58.14     89.63 o 
  -1  -9  14        2.43       -4.85     79.94 o 
   0  -9  14       40.38       55.72     82.37 o 
   1  -9  14       19.41      -16.96     82.37 o 
  -9  -8  14       27.89       70.25    106.59 o 
  -8  -8  14        0.03      -38.76     67.83 o 
  -7  -8  14      192.00       29.07     87.21 o 
  -6  -8  14       33.62      135.66     84.79 o 
  -5  -8  14      117.99       16.96     79.94 o 
  -4  -8  14      556.58      494.19    135.66 o 
  -3  -8  14      116.64      140.51     87.21 o 
  -2  -8  14      177.39      155.04     89.63 o 
  -1  -8  14      193.14      121.13     87.21 o 
   0  -8  14       33.93      -19.38     67.83 o 
   1  -8  14      436.29      549.91    130.82 o 
   2  -8  14       59.13       94.48     89.63 o 
   3  -8  14       21.08      -27.07     65.43 o 
 -10  -7  14        1.17       72.68     99.32 o 
  -9  -7  14       23.16        4.85     87.21 o 
  -8  -7  14       63.73      176.84    101.75 o 
  -7  -7  14      184.41      288.28    118.70 o 
  -6  -7  14      179.62      220.45     94.48 o 
  -5  -7  14        0.80      -19.38     67.83 o 
  -4  -7  14        2.82      -14.54     67.83 o 
  -3  -7  14      127.36      128.39     82.37 o 
  -2  -7  14       36.64      -21.80     65.41 o 
  -1  -7  14      415.37      220.45     94.48 o 
   0  -7  14        0.83      -58.14     58.14 o 
   1  -7  14       25.53        4.85     67.83 o 
   2  -7  14      102.44       26.65     82.37 o 
   3  -7  14        3.10       26.00     68.68 o 
   4  -7  14       82.07      119.73     76.10 o 
  -8  -6  14        0.42       43.61     79.94 o 
  -7  -6  14       59.85      -19.38     77.52 o 
  -6  -6  14      135.53      215.60     99.32 o 
  -5  -6  14       22.38       94.48     82.37 o 
  -4  -6  14      378.91      448.16    111.44 o 
  -3  -6  14      175.22      232.56     89.63 o 
  -2  -6  14        1.50       55.72     67.83 o 
  -1  -6  14      312.14      268.90     96.90 o 
   0  -6  14       14.83      -16.96     62.99 o 
   1  -6  14      196.35      113.86     77.52 o 
   2  -6  14      253.66       99.32     79.94 o 
   3  -6  14       93.32       40.69     60.92 o 
   4  -6  14       31.64      -27.43     60.05 o 
   5  -6  14        1.44       43.61    123.55 o 
 -10  -5  14       14.79      -58.14     62.99 o 
  -9  -5  14      272.07      302.81     84.79 o 
  -6  -5  14       22.43       60.56     77.52 o 
  -5  -5  14        5.33       38.76     70.25 o 
  -4  -5  14      201.19       67.83     70.25 o 
  -3  -5  14       13.85        2.42     58.14 o 
  -2  -5  14        1.88       -7.27     53.30 o 
  -1  -5  14      404.67      344.00     96.90 o 
   0  -5  14       96.71      145.35     72.68 o 
   1  -5  14      576.54      385.18    101.75 o 
   2  -5  14      216.23      169.58     79.94 o 
   3  -5  14      568.74      571.59     95.45 o 
   4  -5  14      686.43      584.98     98.31 o 
   5  -5  14       10.85       21.80    111.44 o 
   6  -5  14      303.72      465.12    169.58 o 
 -10  -4  14       13.15       19.38     65.41 o 
  -9  -4  14       49.06       14.54     62.99 o 
  -8  -4  14       33.94        9.69     53.30 o 
  -7  -4  14      100.34      128.39     60.56 o 
  -5  -4  14      288.01      578.98    118.70 o 
  -4  -4  14      161.10      179.27     82.37 o 
  -3  -4  14      642.95      656.50    113.86 o 
  -2  -4  14       62.22        9.69     55.72 o 
  -1  -4  14      406.21      310.08     89.63 o 
   0  -4  14      388.03      394.87     92.06 o 
   1  -4  14     1302.59     1308.15    147.77 o 
   2  -4  14      649.77      652.30    279.80 o 
   3  -4  14      304.26      212.31     67.12 o 
   4  -4  14        4.46       12.11     99.32 o 
   5  -4  14       44.87       55.72    106.59 o 
   6  -4  14       75.31      -12.11    118.70 o 
   7  -4  14       33.18       33.92    130.82 o 
 -10  -3  14        1.04       92.06     72.68 o 
  -9  -3  14       25.13      -14.54     60.56 o 
  -8  -3  14      197.09      169.58     70.25 o 
  -7  -3  14       15.52       21.80     50.87 o 
  -6  -3  14      114.19      138.08     58.14 o 
  -5  -3  14       44.19       94.48     53.30 o 
  -4  -3  14      109.26      142.93     70.25 o 
  -3  -3  14      564.65      617.74    109.01 o 
  -2  -3  14       96.10       46.03     60.56 o 
  -1  -3  14       84.35      147.77     67.83 o 
   0  -3  14      273.65      205.91     77.52 o 
   1  -3  14      269.09      254.36     79.94 o 
   2  -3  14        2.45        4.24     47.24 o 
   3  -3  14      118.17       48.45     84.79 o 
   4  -3  14      489.19      448.16    142.93 o 
   5  -3  14       17.74      -43.61     99.32 o 
   6  -3  14      169.85      -48.45    113.86 o 
   7  -3  14        0.48       75.10    135.66 o 
   8  -3  14      111.30      188.96    172.00 o 
 -10  -2  14       88.07       84.79     70.25 o 
  -9  -2  14       46.61        2.42     60.56 o 
  -8  -2  14       14.14       50.87     62.99 o 
  -7  -2  14       45.53       50.87     60.56 o 
  -6  -2  14       30.71       33.92     50.87 o 
  -5  -2  14      161.04      157.46     62.99 o 
  -4  -2  14       53.65       31.49     46.03 o 
  -3  -2  14      184.15      197.69     45.40 o 
  -2  -2  14      282.49      336.73     82.37 o 
  -1  -2  14     1571.62     1860.48    159.89 o 
   0  -2  14        0.20       -9.69     50.87 o 
   1  -2  14        9.13       19.38     50.87 o 
   2  -2  14      563.00      727.44     85.56 o 
   3  -2  14      159.30      191.38    109.01 o 
   4  -2  14     1302.92     1167.65    188.96 o 
   5  -2  14      405.69      368.22    140.51 o 
   6  -2  14        3.79       -9.69    118.70 o 
   7  -2  14      414.99      605.63    193.80 o 
   8  -2  14      119.99        0.00    145.35 o 
  -9  -1  14       32.70       75.10     72.68 o 
  -8  -1  14        2.27       31.49     62.99 o 
  -7  -1  14       14.66      -33.92     50.87 o 
  -6  -1  14      206.70      201.07     67.83 o 
  -5  -1  14      247.17      176.84     62.99 o 
  -4  -1  14      842.84      826.07     99.32 o 
  -3  -1  14       51.72       26.65     38.76 o 
  -2  -1  14      453.91      504.91     57.60 o 
  -1  -1  14      784.67      927.82     70.97 o 
   0  -1  14      126.83      152.62     62.99 o 
   1  -1  14      102.78       38.28     38.29 o 
   2  -1  14      191.93      157.46     89.63 o 
   3  -1  14      763.55      717.06    150.20 o 
   4  -1  14      486.96      482.08    142.93 o 
   5  -1  14      274.52      205.91    121.13 o 
   6  -1  14      590.53      540.22    176.84 o 
   7  -1  14        1.29      -33.92    123.55 o 
   8  -1  14        7.15      -46.03    150.20 o 
   9  -1  14        9.57      -62.99    150.20 o 
  -9   0  14       43.49       72.68     65.41 o 
  -8   0  14       76.61      145.35     75.10 o 
  -7   0  14       11.38       46.03     62.99 o 
  -6   0  14       48.99       55.72     60.56 o 
  -5   0  14       10.10       21.80     50.87 o 
  -4   0  14      859.77      886.64    104.17 o 
  -3   0  14     1682.22     1642.46    133.24 o 
  -2   0  14      344.89      380.33     75.10 o 
  -1   0  14      334.20      323.09     71.46 o 
   0   0  14      477.68      553.68     80.83 o 
   1   0  14        1.18       19.38     65.41 o 
   2   0  14     1290.68     1390.52    179.27 o 
   3   0  14      802.14     1058.63    169.58 o 
   4   0  14       59.11       62.99     84.79 o 
   5   0  14      330.19      380.33    133.24 o 
   6   0  14      661.35      721.91    188.96 o 
   7   0  14       56.95      118.70    138.08 o 
   8   0  14        8.33     -130.82    130.82 o 
   9   0  14      200.47      150.20    159.89 o 
  -9   1  14        0.47      -60.56     60.56 o 
  -8   1  14       50.58       -7.27     58.14 o 
  -7   1  14        2.08       26.65     58.14 o 
  -6   1  14       48.21       19.38     55.72 o 
  -5   1  14      196.53      172.00     70.25 o 
  -4   1  14        2.58      -33.92     53.30 o 
  -3   1  14      957.37      985.96    113.86 o 
  -2   1  14      291.75      196.22     67.83 o 
  -1   1  14      107.72       31.77     37.57 o 
   0   1  14      458.25      492.81     47.67 o 
   1   1  14       44.03      -24.23     29.30 o 
   2   1  14      716.86      741.97     71.90 o 
   3   1  14      136.67      152.62     92.06 o 
   4   1  14       28.94        2.42     84.79 o 
   5   1  14      474.11      392.45    138.08 o 
   6   1  14      219.00      167.15    123.55 o 
   7   1  14      379.30      469.97    181.69 o 
   8   1  14       18.36       -7.27    138.08 o 
   9   1  14       59.70       77.52    152.62 o 
  10   1  14       98.95        7.27    176.84 o 
  -8   2  14       27.05       16.96     67.83 o 
  -7   2  14      103.92      193.80     79.94 o 
  -6   2  14        2.57      128.39     67.83 o 
  -5   2  14       13.15       -7.27     55.72 o 
  -4   2  14        0.39        7.27     60.56 o 
  -3   2  14       48.24       43.61     65.41 o 
  -2   2  14        2.65       24.65     42.46 o 
  -1   2  14      715.62      692.91     76.59 o 
   0   2  14        0.16        4.51     36.65 o 
   1   2  14       45.22       22.68     62.99 o 
   2   2  14      563.89      650.39    205.91 o 
   3   2  14     1273.20     1350.83     94.72 o 
   4   2  14     1320.34     1407.03     99.37 o 
   5   2  14      300.18      203.49    128.39 o 
   6   2  14       89.15       58.14    123.55 o 
   7   2  14      207.29      382.76    159.89 o 
   8   2  14      136.64      118.70    162.31 o 
   9   2  14      128.14      259.21    172.00 o 
  10   2  14        1.59       21.80    157.46 o 
  -8   3  14       10.41      -55.72     55.72 o 
  -7   3  14       43.36       38.76     72.68 o 
  -6   3  14       17.02       36.34     65.41 o 
  -5   3  14      415.18      409.40     94.48 o 
  -4   3  14       23.60       33.92     65.41 o 
  -3   3  14      450.00      380.33     94.48 o 
  -2   3  14      383.81      353.69     87.21 o 
  -1   3  14       12.80      -30.28     39.43 o 
   0   3  14      590.92      703.93     75.58 o 
   1   3  14       18.93        3.68     41.91 o 
   2   3  14      216.26      264.46     62.28 o 
   3   3  14      499.42      597.05     74.37 o 
   4   3  14      147.51      143.74     52.66 o 
   5   3  14        7.57       13.64     45.91 o 
   6   3  14        6.68      -39.52     95.69 o 
   7   3  14      142.59      130.82    116.28 o 
   8   3  14        4.28      169.58    130.82 o 
   9   3  14      222.01      322.19    181.69 o 
  10   3  14       75.04      -48.45    150.20 o 
  -7   4  14        3.61      101.75     75.10 o 
  -6   4  14       10.76      -53.30     65.41 o 
  -5   4  14       51.93       33.92     70.25 o 
  -4   4  14       39.01       77.52     72.68 o 
  -3   4  14        2.58       38.76     62.99 o 
  -2   4  14       36.61       29.07     58.14 o 
  -1   4  14        3.70      -24.23     48.45 o 
   0   4  14        7.73      -37.55     37.55 o 
   1   4  14       26.34      -30.62     40.01 o 
   2   4  14       11.56      -41.74     42.12 o 
   3   4  14      433.05      483.23     71.25 o 
   4   4  14        3.44      -26.11     42.92 o 
   5   4  14     1220.25     1429.55    148.98 o 
   6   4  14      211.88      232.31     66.36 o 
   7   4  14       33.59       79.66     57.29 o 
   8   4  14      706.52      771.78     98.99 o 
   9   4  14      103.50       89.63    155.04 o 
  10   4  14      442.18      433.63    201.07 o 
  -6   5  14       58.56       -4.85     70.25 o 
  -5   5  14        1.51      -21.80     58.14 o 
  -4   5  14        2.72       33.92     62.99 o 
  -3   5  14      161.74      186.53     82.37 o 
  -2   5  14        1.03       -7.27     53.30 o 
  -1   5  14      144.19      -24.23     46.03 o 
   0   5  14      251.13      213.18     77.52 o 
   1   5  14       10.78      -41.68     41.68 o 
   2   5  14      364.49      325.08     66.93 o 
   3   5  14       20.57       11.14     44.34 o 
   4   5  14       18.28       17.86     46.95 o 
   5   5  14      245.03      239.42     90.84 o 
   6   5  14      204.29      211.64     64.96 o 
   7   5  14      633.77      579.46     90.95 o 
   8   5  14       76.55       71.85     88.42 o 
   9   5  14      258.87      304.86    118.70 o 
  10   5  14      164.08      263.75     84.92 o 
  -5   6  14       21.60      -62.99     62.99 o 
  -4   6  14      130.44      162.31     79.94 o 
  -3   6  14      124.65      198.65     79.94 o 
  -2   6  14      173.96      208.34     79.94 o 
  -1   6  14        3.98      -48.45     48.45 o 
   0   6  14      189.50      176.84     75.10 o 
   1   6  14      114.47      145.35     70.25 o 
   2   6  14      270.10      210.76     79.94 o 
   3   6  14      112.64      157.46     55.72 o 
   4   6  14        1.62      -47.32     47.32 o 
   5   6  14      356.93      361.42     89.63 o 
   6   6  14       76.62      -15.39     54.54 o 
   7   6  14      187.23      283.06     76.29 o 
   8   6  14      143.46      272.69     78.46 o 
   9   6  14      225.53      122.82     74.65 o 
  10   6  14      153.55      160.72     75.66 o 
  -5   7  14       52.06      106.59     75.10 o 
  -4   7  14        0.79      -26.65     70.25 o 
  -3   7  14        1.67       87.21     77.52 o 
  -2   7  14       16.45      -16.96     62.99 o 
  -1   7  14        4.66      -55.72     55.72 o 
   0   7  14        1.95       79.94     60.56 o 
   1   7  14       27.10       19.38     58.14 o 
   2   7  14       16.95        4.85     55.72 o 
   3   7  14      101.66      152.62     72.68 o 
   4   7  14        2.98       34.91     51.04 o 
   5   7  14        6.91       34.70     56.84 o 
   6   7  14       71.85       -3.48     58.65 o 
   7   7  14        1.56      -50.44     50.44 o 
   8   7  14       90.84      190.50     75.72 o 
   9   7  14      192.16      116.59    100.53 o 
  10   7  14       27.84       20.59     68.55 o 
  -3   8  14        1.12        9.69     60.56 o 
  -2   8  14        0.33      -48.45     58.14 o 
  -1   8  14        1.03       21.80     60.56 o 
   0   8  14      169.15      230.14     79.94 o 
   1   8  14       11.04       89.63     70.25 o 
   2   8  14       49.72      167.15     82.37 o 
   3   8  14      165.52      290.70     96.90 o 
   4   8  14       50.22      123.55     79.94 o 
   5   8  14      419.76      324.30     88.42 o 
   6   8  14      142.79      202.06     77.77 o 
   7   8  14      490.44      426.15     94.28 o 
   8   8  14      506.52      433.30     95.66 o 
   9   8  14      197.36       61.87    100.53 o 
  10   8  14      353.78      422.05    102.60 o 
  -2   9  14       87.82      159.89     79.94 o 
  -1   9  14        6.21       12.11     58.14 o 
   0   9  14       24.04       16.96     58.14 o 
   1   9  14       67.22        9.69     65.41 o 
   2   9  14        7.31       82.37     77.52 o 
   3   9  14        4.26       33.92     67.83 o 
   4   9  14      153.11      157.46     84.79 o 
   5   9  14       16.97       38.76     75.10 o 
   6   9  14      336.91      371.22    119.91 o 
   7   9  14       74.92      101.32    122.34 o 
   8   9  14        1.74      -15.23     53.98 o 
   9   9  14       13.70       46.29     71.66 o 
  -1  10  14        1.52       67.83     67.83 o 
   0  10  14        2.03      -19.38     50.87 o 
   1  10  14       14.10      -29.07     58.14 o 
   2  10  14        3.30      -65.41     65.41 o 
   3  10  14       29.75      -24.23     75.10 o 
   4  10  14        2.33       55.72     75.10 o 
   5  10  14      125.56      288.28    109.01 o 
   6  10  14       82.68      106.59     84.79 o 
   7  10  14        3.72      -42.50     71.70 o 
   8  10  14       57.96        1.52     70.31 o 
   9  10  14       27.71      -14.11     68.14 o 
   1  11  14      229.43      261.63     94.48 o 
   2  11  14       74.52      261.63     96.90 o 
   3  11  14      229.03      247.10    101.75 o 
   4  11  14      115.11       79.94     87.21 o 
   5  11  14       21.37       67.83     87.21 o 
   6  11  14      103.14      176.84    109.01 o 
   7  11  14        0.33       79.94     87.21 o 
  -5 -10  15       24.93       14.54     87.21 o 
  -4 -10  15       92.92       14.54     84.79 o 
  -3 -10  15      307.88      264.05    125.97 o 
  -7  -9  15       18.23       38.76     84.79 o 
  -6  -9  15        0.87       53.30     96.90 o 
  -5  -9  15       34.42       12.11     89.63 o 
  -4  -9  15      150.98      188.96    104.17 o 
  -3  -9  15       42.65       67.83     84.79 o 
  -2  -9  15        0.38       33.92     89.63 o 
  -1  -9  15       40.54       55.72     84.79 o 
   0  -9  15       16.77       26.65     89.63 o 
  -8  -8  15        8.85       38.76     94.48 o 
  -7  -8  15        9.54      -16.96     72.68 o 
  -6  -8  15      208.62      230.14    109.01 o 
  -5  -8  15       26.69      -12.11     72.68 o 
  -4  -8  15      229.30      208.34    111.44 o 
  -3  -8  15       62.42      152.62     94.48 o 
  -2  -8  15      100.10      264.05    109.01 o 
  -1  -8  15      201.31      109.01     94.48 o 
   0  -8  15       25.19       92.06     92.06 o 
   1  -8  15        9.45      -48.45     75.10 o 
   2  -8  15      110.42       86.20     78.56 o 
  -9  -7  15        7.42       33.92     96.90 o 
  -8  -7  15       29.69       62.99     94.48 o 
  -7  -7  15       77.13        2.42     79.94 o 
  -6  -7  15      140.67      215.60    106.59 o 
  -5  -7  15      144.44      232.56    104.17 o 
  -4  -7  15       42.86       96.90     84.79 o 
  -3  -7  15       14.53      -38.76     67.83 o 
  -2  -7  15      413.07      295.55    104.17 o 
  -1  -7  15      133.25      184.11     99.32 o 
   0  -7  15      449.95      392.45    121.13 o 
   1  -7  15      147.27       99.32     87.21 o 
   2  -7  15       22.90        7.33     65.72 o 
   3  -7  15       94.11       28.74     69.70 o 
  -8  -6  15       74.44       89.63     89.63 o 
  -7  -6  15       55.78       14.54     79.94 o 
  -6  -6  15       78.75       89.63     84.79 o 
  -5  -6  15       16.98      111.44     92.06 o 
  -4  -6  15       15.36       31.49     72.68 o 
  -3  -6  15       19.71       26.65     70.25 o 
  -2  -6  15      294.70      360.95    109.01 o 
  -1  -6  15       49.78      -38.76     67.83 o 
   0  -6  15        6.15       31.49     72.68 o 
   1  -6  15       87.30      239.83     94.48 o 
   2  -6  15        2.99      -12.74     57.60 o 
   3  -6  15      224.64       86.32     70.43 o 
   4  -6  15       51.47       55.72    130.82 o 
  -7  -5  15        3.76      -12.11     72.68 o 
  -6  -5  15        9.05       94.48     82.37 o 
  -5  -5  15      575.24      612.89    130.82 o 
  -4  -5  15       75.40      140.51     84.79 o 
  -3  -5  15       52.80       67.83     72.68 o 
  -2  -5  15      120.86      230.14     94.48 o 
  -1  -5  15      463.09      414.25    113.86 o 
   0  -5  15      394.52      426.36    104.17 o 
   1  -5  15        5.65        4.85     65.41 o 
   2  -5  15      394.31      328.31    107.80 o 
   3  -5  15      144.43      131.73     72.74 o 
   4  -5  15       37.02      -31.49    104.17 o 
   5  -5  15      329.56      324.62    159.89 o 
  -9  -4  15        1.54      -31.49     50.87 o 
  -8  -4  15        6.88      -33.92     53.30 o 
  -5  -4  15       81.00       50.87     72.68 o 
  -4  -4  15        2.36       16.96     65.41 o 
  -3  -4  15      124.05      109.01     72.68 o 
  -2  -4  15      242.12      215.60     82.37 o 
  -1  -4  15        5.94       38.76     65.41 o 
   0  -4  15        0.57      -55.72     55.72 o 
   1  -4  15      222.16      135.66     77.52 o 
   2  -4  15       65.84        6.46     50.03 o 
   3  -4  15      161.79      196.22    116.28 o 
   4  -4  15       88.60      152.62    118.70 o 
   5  -4  15       44.08       26.65    121.13 o 
   6  -4  15       11.67     -109.01    118.70 o 
  -9  -3  15        0.04      -21.80     60.56 o 
  -8  -3  15        0.88      -46.03     46.03 o 
  -7  -3  15       20.99       14.54     53.30 o 
  -6  -3  15       13.33       79.94     55.72 o 
  -4  -3  15        0.10       24.23     60.56 o 
  -3  -3  15        5.09       36.34     65.41 o 
  -2  -3  15      280.96      251.94     82.37 o 
  -1  -3  15      230.23      179.27     75.10 o 
   0  -3  15      238.94      259.21     82.37 o 
   1  -3  15       67.44       16.96     55.72 o 
   2  -3  15       53.07      -26.65     75.10 o 
   3  -3  15        7.62      -77.52     77.52 o 
   4  -3  15       25.81      -87.21     87.21 o 
   5  -3  15       86.74       50.87    113.86 o 
   6  -3  15        0.04       41.18    135.66 o 
   7  -3  15      118.42       72.68    150.20 o 
  -9  -2  15       15.08       21.80     60.56 o 
  -8  -2  15        9.00      111.44     75.10 o 
  -7  -2  15       53.10      128.39     70.25 o 
  -6  -2  15       69.74       65.41     58.14 o 
  -5  -2  15      102.80       58.14     55.72 o 
  -4  -2  15        5.72      -16.96     41.18 o 
  -3  -2  15      300.30      167.15     72.68 o 
  -2  -2  15       43.91       21.80     48.45 o 
  -1  -2  15        8.03       29.07     46.03 o 
   0  -2  15      540.30      542.64     99.32 o 
   1  -2  15        7.79      -26.85     40.23 o 
   2  -2  15       12.12      -60.56     65.41 o 
   3  -2  15     1160.58     1361.45    196.22 o 
   4  -2  15      259.09      377.91    130.82 o 
   5  -2  15      672.61      700.10    176.84 o 
   6  -2  15      136.66      106.59    138.08 o 
   7  -2  15       42.02       -7.27    138.08 o 
  -9  -1  15        3.99      104.17     67.83 o 
  -8  -1  15        0.82       41.18     62.99 o 
  -7  -1  15        5.74      130.82     65.41 o 
  -6  -1  15       11.50       19.38     58.14 o 
  -5  -1  15        2.90       -4.85     50.87 o 
  -4  -1  15       23.07       65.41     58.14 o 
  -3  -1  15      337.38      150.20     62.99 o 
  -2  -1  15        1.49       20.68     34.83 o 
  -1  -1  15       28.63       12.11     48.45 o 
   0  -1  15      474.08      482.08     89.63 o 
   1  -1  15      779.06      428.78    123.55 o 
   2  -1  15      945.50      811.54    152.62 o 
   3  -1  15      216.86      121.13     92.06 o 
   4  -1  15        5.58       48.45     92.06 o 
   5  -1  15       37.55       79.94    116.28 o 
   6  -1  15       52.62      123.55    135.66 o 
   7  -1  15      118.17      186.53    155.04 o 
   8  -1  15       29.27       58.14    155.04 o 
  -9   0  15        0.55      -19.38     67.83 o 
  -8   0  15        0.43        9.69     65.41 o 
  -7   0  15      184.44      191.38     77.52 o 
  -6   0  15        0.18        4.85     50.87 o 
  -5   0  15       17.90       24.23     60.56 o 
  -4   0  15      376.74      440.90     89.63 o 
  -3   0  15      789.21      777.62    101.75 o 
  -2   0  15        6.50       43.61     62.99 o 
  -1   0  15       18.91       50.54     37.57 o 
   0   0  15        4.54      -43.61     43.61 o 
   1   0  15        3.68       21.80     65.41 o 
   2   0  15      141.88       94.48     92.06 o 
   3   0  15      190.37      169.58    104.17 o 
   4   0  15        4.64       14.54     79.94 o 
   5   0  15     1245.81     1288.77    208.34 o 
   6   0  15       72.98      138.08    133.24 o 
   7   0  15       28.67       41.18    147.77 o 
   8   0  15       62.69       29.07    169.58 o 
   9   0  15       43.29      186.53    181.69 o 
  -8   1  15        7.57      -24.23     60.56 o 
  -7   1  15       48.35       79.94     72.68 o 
  -6   1  15        5.92       53.30     65.41 o 
  -5   1  15       29.42      -33.92     58.14 o 
  -4   1  15        4.66       -7.27     62.99 o 
  -3   1  15      262.06      300.39     84.79 o 
  -2   1  15      482.95      755.82    104.17 o 
  -1   1  15       43.81       38.09     48.45 o 
   0   1  15        2.59      -28.90     54.51 o 
   1   1  15      833.49      986.63     82.87 o 
   2   1  15      156.12      220.45     99.32 o 
   3   1  15      297.02      244.67    113.86 o 
   4   1  15       49.37      -82.37     82.37 o 
   5   1  15      604.60      654.08    167.15 o 
   6   1  15      469.19      540.22    169.58 o 
   7   1  15       53.53      142.93    150.20 o 
   8   1  15      446.74      297.97    169.58 o 
   9   1  15       43.13     -140.51    159.89 o 
  -8   2  15        1.76       -2.42     67.83 o 
  -7   2  15       62.72        2.42     67.83 o 
  -6   2  15      120.74       55.72     62.99 o 
  -5   2  15      165.31       84.79     72.68 o 
  -4   2  15        0.31       -4.85     60.56 o 
  -3   2  15      199.80      142.93     75.10 o 
  -2   2  15       56.74       59.13     44.75 o 
  -1   2  15      316.57      355.52    135.66 o 
   0   2  15      303.94      222.48     55.57 o 
   1   2  15      350.69      325.45     61.11 o 
   2   2  15      176.18      223.83     57.81 o 
   3   2  15      360.84      391.53     73.89 o 
   4   2  15      291.00      176.84    109.01 o 
   5   2  15      457.53      314.93    142.93 o 
   6   2  15        8.67       82.37    111.44 o 
   7   2  15       21.16       12.11    109.01 o 
   8   2  15       88.94      203.49    164.73 o 
   9   2  15      106.54       29.07    162.31 o 
  -7   3  15       99.19       14.54     70.25 o 
  -6   3  15       19.34       48.45     70.25 o 
  -5   3  15        2.11      -41.18     65.41 o 
  -4   3  15       10.01       24.23     60.56 o 
  -3   3  15        0.54      -31.49     60.56 o 
  -2   3  15      159.59      152.62     72.68 o 
  -1   3  15      303.39      261.63     77.52 o 
   0   3  15        7.70       34.69     39.58 o 
   1   3  15      953.08      813.04     84.38 o 
   2   3  15       53.40      -14.09     58.14 o 
   3   3  15      611.45      596.78     77.77 o 
   4   3  15      599.49      629.33    182.90 o 
   5   3  15       10.00       65.41     52.00 o 
   6   3  15      249.63      491.77    169.58 o 
   7   3  15       67.51      164.73    140.51 o 
   8   3  15      335.27      109.01    155.04 o 
   9   3  15       24.14      -29.07    157.46 o 
  -6   4  15        2.98       -7.27     70.25 o 
  -5   4  15       34.52       87.21     77.52 o 
  -4   4  15        8.99       65.41     75.10 o 
  -3   4  15       90.31      150.20     72.68 o 
  -2   4  15       12.46       53.30     67.83 o 
  -1   4  15       97.13      225.29     77.52 o 
   0   4  15       22.53       -4.85     53.30 o 
   1   4  15       34.07        6.99     42.12 o 
   2   4  15        9.43       -4.85     44.34 o 
   3   4  15      386.93      358.29     70.28 o 
   4   4  15       25.81       30.87     49.13 o 
   5   4  15       51.73       95.77     53.71 o 
   6   4  15      479.03      488.25     83.63 o 
   7   4  15      333.60      277.32     79.97 o 
   8   4  15       12.79      164.73    152.62 o 
   9   4  15        1.08       60.56    155.04 o 
  10   4  15       12.98       26.65    179.27 o 
  -6   5  15        3.58       50.87     79.94 o 
  -5   5  15        0.31       16.96     72.68 o 
  -4   5  15       95.15       31.49     70.25 o 
  -3   5  15        0.56      -31.49     65.41 o 
  -2   5  15      111.30       79.94     67.83 o 
  -1   5  15       46.12      -24.23     55.72 o 
   0   5  15       79.45       31.49     60.56 o 
   1   5  15      131.16      205.91     77.52 o 
   2   5  15      611.06      594.47     83.81 o 
   3   5  15      285.11      205.74     70.25 o 
   4   5  15      147.91       47.54     95.69 o 
   5   5  15       50.08       33.28     73.89 o 
   6   5  15      240.31      333.99     82.01 o 
   7   5  15      600.70      718.27     98.48 o 
   8   5  15       72.13      108.91     71.06 o 
   9   5  15      141.79      220.45    162.31 o 
  10   5  15      166.85      130.82    184.11 o 
  -5   6  15        6.42        4.85     62.99 o 
  -4   6  15        8.53        4.85     77.52 o 
  -3   6  15        6.26      -19.38     67.83 o 
  -2   6  15        0.11       41.18     72.68 o 
  -1   6  15      231.14      307.66     87.21 o 
   0   6  15       27.00       24.23     60.56 o 
   1   6  15      106.84      155.04     75.10 o 
   2   6  15      182.83      336.73     92.06 o 
   3   6  15       33.56      -11.04     52.97 o 
   4   6  15      523.83      720.10     93.54 o 
   5   6  15       10.80       72.35     58.27 o 
   6   6  15      219.31      233.33     78.37 o 
   7   6  15      158.44      146.01     74.37 o 
   8   6  15      672.33      610.44    102.84 o 
   9   6  15      163.33       92.43    169.58 o 
  10   6  15       15.75       16.65    118.70 o
[truncated: 36,102 more chars]
